# Supplementary material for: Poly[bis­(methanol-κO)tris­(μ-pyrimidine-κ2 N:N′)tetra­kis(thio­cyanato-κN)dinickel(II)]
Source: Acta Crystallogr Sect E Struct Rep Online. 2009 Mar 6;65(Pt 4):m361–2. doi: 10.1107/S1600536809005674 (PMC2968860; doi:10.1107/S1600536809005674)
Supplement: Supplementary file 1 [file e-65-0m361-sup1.cif]

##############################################################################
###                                                                        ###
###        Electronic paper (Acta Crystallographica Section E)             ###
###                                                                        ###
##############################################################################
#                                                                            #
# This CIF contains the data in a paper accepted for publication in Acta     #
# Crystallographica Section E. It conforms to the requirements of Notes      #
# for Authors for Section E, and has been peer reviewed under the auspices   #
# of the IUCr Commission on Journals.                                        #
#                                                                            #
# Full details of the Crystallographic Information File format               #
# are given in the paper "The Crystallographic Information File (CIF):       #
# a New Standard Archive File for Crystallography" by S. R. Hall, F. H.      #
# Allen and I. D. Brown [Acta Cryst. (1991), A47, 655-685].                  #
#                                                                            #
# The current version of the core CIF dictionary is obtainable from          #
# ftp://ftp.iucr.org/pub/cif_core.dic. The current version number is 2.4.    #
#                                                                            #
# Software is freely available for graphical display of the structure(s) in  #
# this CIF.  For information consult the CIF home page http://www.iucr.org/  #
# cif/home.html                                                              #
#                                                                            #
# This file may be used for bona fide research purposes within the           #
# scientific community so long as proper attribution is given to the journal # 
# article from which it was obtained.                                        #
#                                                                            #
##############################################################################
                                             
data_I
_audit_creation_method     SHELXL-97
_chemical_name_systematic
;
Poly[bis(methanol-\k<i>O</i>)tris(\m-pyrimidine-
\k^2^<i>N</i>:<i>N</i>')tetrakis(thiocyanato-\k<i>N</i>)dinickel(II)]
;
_chemical_name_common     ?
_chemical_formula_moiety     'C18 H20 N10 Ni2 O2 S4'
_chemical_formula_sum     'C18 H20 N10 Ni2 O2 S4'
_chemical_formula_iupac     '[Ni2 (N C S)4 (C4 H4 N2)3 (C H4 O)2]'
_chemical_formula_weight     654.10
_chemical_melting_point     ?
_symmetry_cell_setting     orthorhombic
_symmetry_space_group_name_H-M     'F d d 2'
_symmetry_space_group_name_Hall     'F 2 -2d'
loop_
    _symmetry_equiv_pos_as_xyz
    'x, y, z'
    '-x, -y, z'
    'x+1/4, -y+1/4, z+1/4'
    '-x+1/4, y+1/4, z+1/4'
    'x, y+1/2, z+1/2'
    '-x, -y+1/2, z+1/2'
    'x+1/4, -y+3/4, z+3/4'
    '-x+1/4, y+3/4, z+3/4'
    'x+1/2, y, z+1/2'
    '-x+1/2, -y, z+1/2'
    'x+3/4, -y+1/4, z+3/4'
    '-x+3/4, y+1/4, z+3/4'
    'x+1/2, y+1/2, z'
    '-x+1/2, -y+1/2, z'
    'x+3/4, -y+3/4, z+1/4'
    '-x+3/4, y+3/4, z+1/4'
_cell_length_a     20.0624(4)
_cell_length_b     32.5018(6)
_cell_length_c     8.0268(2)
_cell_angle_alpha     90.00
_cell_angle_beta     90.00
_cell_angle_gamma     90.00
_cell_volume     5233.99(19)
_cell_formula_units_Z     8
_cell_measurement_reflns_used     26829
_cell_measurement_theta_min     2.39
_cell_measurement_theta_max     30.24
_cell_measurement_temperature     80(2)
_exptl_crystal_description     needle
_exptl_crystal_colour     green
_exptl_crystal_size_max     0.19
_exptl_crystal_size_mid     0.09
_exptl_crystal_size_min     0.03
_exptl_crystal_density_diffrn     1.660
_exptl_crystal_density_meas     ?
_exptl_crystal_density_method     'not measured'
_exptl_crystal_F_000     2672
_exptl_absorpt_coefficient_mu     1.796
_exptl_absorpt_correction_type     numerical
_exptl_absorpt_process_details     '(X-SHAPE and X-RED32; Stoe & Cie, 2008)'
_exptl_absorpt_correction_T_min     0.813
_exptl_absorpt_correction_T_max     0.936
_exptl_special_details
;
;
_diffrn_ambient_temperature     80(2)
_diffrn_radiation_type     MoK\a
_diffrn_radiation_wavelength     0.71073
_diffrn_radiation_source     'fine-focus sealed tube'
_diffrn_radiation_monochromator     graphite
_diffrn_measurement_device_type     'Stoe IPDS-2'
_diffrn_measurement_method     \w
_diffrn_detector_area_resol_mean     ?
_diffrn_reflns_number     26228
_diffrn_reflns_av_R_equivalents     0.0425
_diffrn_reflns_av_sigmaI/netI     0.0193
_diffrn_reflns_theta_min     2.39
_diffrn_reflns_theta_max     29.81
_diffrn_reflns_theta_full     29.81
_diffrn_measured_fraction_theta_max     0.999
_diffrn_measured_fraction_theta_full     0.999
_diffrn_reflns_limit_h_min     -28
_diffrn_reflns_limit_h_max     28
_diffrn_reflns_limit_k_min     -45
_diffrn_reflns_limit_k_max     45
_diffrn_reflns_limit_l_min     -11
_diffrn_reflns_limit_l_max     11
_diffrn_standards_number     0
_diffrn_standards_interval_count     ?
_diffrn_standards_interval_time     0
_diffrn_standards_decay_%     0
_refine_special_details
;
Refinement of <i>F</i>^2^ against ALL reflections. The weighted <i>R</i>-factor
<i>wR</i> and goodness of fit <i>S</i> are based on <i>F</i>^2^, conventional
<i>R</i>-factors <i>R</i> are based on <i>F</i>, with <i>F</i> set to zero for
negative <i>F</i>^2^. The threshold expression of <i>F</i>^2^ >
\s(<i>F</i>^2^) is used only for calculating <i>R</i>-factors(gt) <i>etc</i>.
and is not relevant to the choice of reflections for refinement.
<i>R</i>-factors based on <i>F</i>^2^ are statistically about twice as large
as those based on <i>F</i>, and <i>R</i>- factors based on ALL data will be
even larger.
;
_reflns_number_total     3743
_reflns_number_gt     3659
_reflns_threshold_expression     I>2\s(I)
_refine_ls_structure_factor_coef     Fsqd
_refine_ls_matrix_type     full
_refine_ls_R_factor_all     0.0208
_refine_ls_R_factor_gt     0.0199
_refine_ls_wR_factor_gt     0.0479
_refine_ls_wR_factor_ref     0.0482
_refine_ls_goodness_of_fit_ref     1.088
_refine_ls_restrained_S_all     1.088
_refine_ls_number_reflns     3743
_refine_ls_number_parameters     170
_refine_ls_number_restraints     1
_refine_ls_hydrogen_treatment     mixed
_refine_ls_weighting_scheme     calc
_refine_ls_weighting_details
              'w=1/[\s^2^(Fo^2^)+(0.0258P)^2^+3.6623P] where P=(Fo^2^+2Fc^2^)/3'
_atom_sites_solution_hydrogens     geom
_atom_sites_solution_primary     direct
_atom_sites_solution_secondary     difmap
_refine_ls_shift/su_max     0.001
_refine_ls_shift/su_mean     0.000
_refine_diff_density_max     0.340
_refine_diff_density_min     -0.214
_refine_ls_extinction_method     none
_refine_ls_extinction_coef     ?
_refine_ls_abs_structure_details     'Flack (1983), 1746 Friedel pairs'
_refine_ls_abs_structure_Flack     0.092(7)
loop_
    _atom_type_symbol
    _atom_type_description
    _atom_type_scat_dispersion_real
    _atom_type_scat_dispersion_imag
    _atom_type_scat_source
    'C' 'C' 0.0033 0.0016
                         'International Tables Vol C Tables 4.2.6.8 and 6.1.1.4'
    'H' 'H' 0.0000 0.0000
                         'International Tables Vol C Tables 4.2.6.8 and 6.1.1.4'
    'N' 'N' 0.0061 0.0033
                         'International Tables Vol C Tables 4.2.6.8 and 6.1.1.4'
    'S' 'S' 0.1246 0.1234
                         'International Tables Vol C Tables 4.2.6.8 and 6.1.1.4'
    'Ni' 'Ni' 0.3393 1.1124
                         'International Tables Vol C Tables 4.2.6.8 and 6.1.1.4'
    'O' 'O' 0.0106 0.0060
                         'International Tables Vol C Tables 4.2.6.8 and 6.1.1.4'
_computing_data_collection     'X-AREA (Stoe & Cie, 2008)'
_computing_cell_refinement     'X-AREA (Stoe & Cie, 2008)'
_computing_data_reduction     'X-RED32 (Stoe & Cie, 2008'
_computing_structure_solution     'SHELXS97 (Sheldrick, 2008)'
_computing_structure_refinement     'SHELXL97 (Sheldrick, 2008)'
_computing_molecular_graphics     'XP in SHELXTL (Sheldrick, 2008)'
_computing_publication_material     'XCIF in SHELXTL (Sheldrick, 2008)'
loop_
    _atom_site_type_symbol
    _atom_site_label
    _atom_site_fract_x
    _atom_site_fract_y
    _atom_site_fract_z
    _atom_site_U_iso_or_equiv
    _atom_site_adp_type
    _atom_site_calc_flag
    _atom_site_refinement_flags
    _atom_site_occupancy
    _atom_site_disorder_assembly
    _atom_site_disorder_group
    Ni Ni1 0.606548(9) 0.227000(5) 0.78384(2) 0.01902(4) Uani d . 1 . .
    N N1 0.55175(7) 0.27249(4) 0.65206(17) 0.0215(2) Uani d . 1 . .
    N N2 0.47332(7) 0.29025(4) 0.44204(17) 0.0223(2) Uani d . 1 . .
    C C1 0.50701(7) 0.26330(4) 0.5344(2) 0.0221(2) Uani d . 1 . .
    H H1 0.4985 0.2350 0.5149 0.026 Uiso calc R 1 . .
    C C2 0.48569(8) 0.33035(5) 0.4691(2) 0.0254(3) Uani d . 1 . .
    H H2 0.4634 0.3505 0.4036 0.030 Uiso calc R 1 . .
    C C3 0.52997(9) 0.34281(5) 0.5898(2) 0.0270(3) Uani d . 1 . .
    H H3 0.5379 0.3712 0.6103 0.032 Uiso calc R 1 . .
    C C4 0.56250(9) 0.31286(5) 0.6799(2) 0.0256(3) Uani d . 1 . .
    H H4 0.5933 0.3208 0.7638 0.031 Uiso calc R 1 . .
    N N11 0.69268(6) 0.24119(4) 0.64396(16) 0.0216(2) Uani d . 1 . .
    C C11 0.7500 0.2500 0.7204(3) 0.0221(4) Uani d S 1 . .
    H H11 0.7500 0.2500 0.8388 0.027 Uiso calc SR 1 . .
    C C13 0.7500 0.2500 0.3882(3) 0.0322(5) Uani d S 1 . .
    H H13 0.7500 0.2500 0.2698 0.039 Uiso calc SR 1 . .
    C C14 0.69298(8) 0.24151(6) 0.4778(2) 0.0275(3) Uani d . 1 . .
    H H14 0.6528 0.2357 0.4196 0.033 Uiso calc R 1 . .
    N N21 0.58003(7) 0.18291(4) 0.61601(18) 0.0257(3) Uani d . 1 . .
    C C21 0.55990(7) 0.15388(4) 0.5486(2) 0.0223(3) Uani d . 1 . .
    S S21 0.53215(3) 0.113396(13) 0.45037(6) 0.03346(9) Uani d . 1 . .
    N N31 0.63443(7) 0.26781(4) 0.96274(18) 0.0249(3) Uani d . 1 . .
    C C31 0.63460(8) 0.29113(5) 1.07238(19) 0.0228(3) Uani d . 1 . .
    S S31 0.63423(3) 0.323347(15) 1.22718(6) 0.03821(11) Uani d . 1 . .
    O O41 0.66278(7) 0.18126(4) 0.90523(16) 0.0300(3) Uani d . 1 . .
    C C41 0.67557(12) 0.17680(6) 1.0780(3) 0.0418(5) Uani d . 1 . .
    H H41A 0.6591 0.2011 1.1375 0.063 Uiso calc R 1 . .
    H H41B 0.7237 0.1740 1.0962 0.063 Uiso calc R 1 . .
    H H41C 0.6528 0.1522 1.1198 0.063 Uiso calc R 1 . .
    H H1O4 0.6830(14) 0.1640(8) 0.854(3) 0.047(7) Uiso d . 1 . .
loop_
    _atom_site_aniso_label
    _atom_site_aniso_U_11
    _atom_site_aniso_U_22
    _atom_site_aniso_U_33
    _atom_site_aniso_U_12
    _atom_site_aniso_U_13
    _atom_site_aniso_U_23
    Ni1 0.01457(7) 0.02028(8) 0.02220(8) -0.00051(7) -0.00029(7) -0.00255(7)
    N1 0.0171(6) 0.0219(6) 0.0254(6) -0.0014(4) -0.0012(4) 0.0006(5)
    N2 0.0169(6) 0.0217(5) 0.0282(6) -0.0005(5) -0.0006(5) 0.0003(5)
    C1 0.0175(6) 0.0196(5) 0.0291(6) -0.0006(4) -0.0011(6) -0.0018(6)
    C2 0.0253(8) 0.0222(6) 0.0287(7) 0.0000(5) 0.0014(6) 0.0019(6)
    C3 0.0329(9) 0.0193(6) 0.0287(7) -0.0039(6) 0.0002(6) -0.0016(5)
    C4 0.0276(8) 0.0239(6) 0.0254(7) -0.0048(6) -0.0021(6) -0.0014(5)
    N11 0.0165(6) 0.0253(6) 0.0231(6) -0.0003(5) 0.0005(5) -0.0011(4)
    C11 0.0173(9) 0.0262(9) 0.0230(9) 0.0002(7) 0.000 0.000
    C13 0.0257(12) 0.0499(15) 0.0208(10) -0.0044(10) 0.000 0.000
    C14 0.0202(7) 0.0376(8) 0.0247(7) -0.0016(6) -0.0022(6) -0.0019(6)
    N21 0.0230(6) 0.0245(6) 0.0296(7) -0.0003(5) -0.0028(5) -0.0053(5)
    C21 0.0183(6) 0.0246(6) 0.0239(6) 0.0029(5) 0.0015(5) 0.0018(5)
    S21 0.0355(2) 0.02680(18) 0.0381(2) -0.00436(16) -0.00331(18) -0.00964(16)
    N31 0.0222(6) 0.0263(6) 0.0262(6) -0.0024(5) 0.0006(5) -0.0035(5)
    C31 0.0177(6) 0.0241(6) 0.0265(8) -0.0009(5) 0.0005(5) 0.0012(5)
    S31 0.0431(3) 0.0360(2) 0.0355(2) -0.00220(19) 0.00501(19) -0.01510(18)
    O41 0.0285(6) 0.0306(6) 0.0308(6) 0.0096(5) -0.0014(5) 0.0020(5)
    C41 0.0516(12) 0.0336(9) 0.0403(10) 0.0021(8) -0.0217(9) 0.0030(7)
_geom_special_details
;
All e.s.d.'s (except the e.s.d. in the dihedral angle between two l.s. planes)
are estimated using the full covariance matrix. The cell e.s.d.'s are taken
into account individually in the estimation of e.s.d.'s in distances, angles
and torsion angles; correlations between e.s.d.'s in cell parameters are only
used when they are defined by crystal symmetry. An approximate (isotropic)
treatment of cell e.s.d.'s is used for estimating e.s.d.'s involving l.s.
planes.
;
loop_
    _geom_bond_atom_site_label_1
    _geom_bond_atom_site_label_2
    _geom_bond_site_symmetry_2
    _geom_bond_distance
    _geom_bond_publ_flag
    Ni1 N31 . 2.0334(14) y
    Ni1 N21 . 2.0376(13) y
    Ni1 O41 . 2.1053(12) y
    Ni1 N11 . 2.1118(13) y
    Ni1 N2 6_655 2.1200(13) y
    Ni1 N1 . 2.1244(13) y
    N1 C1 . 1.337(2) ?
    N1 C4 . 1.348(2) ?
    N2 C1 . 1.332(2) ?
    N2 C2 . 1.3444(19) ?
    N2 Ni1 6_654 2.1200(13) ?
    C1 H1 . 0.9500 ?
    C2 C3 . 1.376(2) ?
    C2 H2 . 0.9500 ?
    C3 C4 . 1.377(2) ?
    C3 H3 . 0.9500 ?
    C4 H4 . 0.9500 ?
    N11 C14 . 1.334(2) ?
    N11 C11 . 1.3346(16) ?
    C11 N11 14_655 1.3346(16) ?
    C11 H11 . 0.9500 ?
    C13 C14 . 1.379(2) ?
    C13 C14 14_655 1.379(2) ?
    C13 H13 . 0.9500 ?
    C14 H14 . 0.9500 ?
    N21 C21 . 1.160(2) ?
    C21 S21 . 1.6320(16) ?
    N31 C31 . 1.161(2) ?
    C31 S31 . 1.6250(16) ?
    O41 C41 . 1.418(2) ?
    O41 H1O4 . 0.80(3) ?
    C41 H41A . 0.9800 ?
    C41 H41B . 0.9800 ?
    C41 H41C . 0.9800 ?
loop_
    _geom_angle_atom_site_label_1
    _geom_angle_atom_site_label_2
    _geom_angle_atom_site_label_3
    _geom_angle_site_symmetry_1
    _geom_angle_site_symmetry_3
    _geom_angle
    _geom_angle_publ_flag
    N31 Ni1 N21 . . 176.02(6) y
    N31 Ni1 O41 . . 89.22(6) no
    N21 Ni1 O41 . . 87.09(5) no
    N31 Ni1 N11 . . 90.45(5) no
    N21 Ni1 N11 . . 90.90(6) no
    O41 Ni1 N11 . . 87.81(5) no
    N31 Ni1 N2 . 6_655 87.56(5) no
    N21 Ni1 N2 . 6_655 90.73(5) no
    O41 Ni1 N2 . 6_655 86.62(5) y
    N11 Ni1 N2 . 6_655 174.11(5) y
    N31 Ni1 N1 . . 92.29(5) no
    N21 Ni1 N1 . . 91.44(5) no
    O41 Ni1 N1 . . 177.66(5) y
    N11 Ni1 N1 . . 90.39(5) no
    N2 Ni1 N1 6_655 . 95.23(5) y
    C1 N1 C4 . . 116.23(14) ?
    C1 N1 Ni1 . . 122.94(10) ?
    C4 N1 Ni1 . . 120.79(11) ?
    C1 N2 C2 . . 117.01(14) ?
    C1 N2 Ni1 . 6_654 122.90(10) ?
    C2 N2 Ni1 . 6_654 119.50(11) ?
    N2 C1 N1 . . 125.96(13) ?
    N2 C1 H1 . . 117.0 ?
    N1 C1 H1 . . 117.0 ?
    N2 C2 C3 . . 121.22(15) ?
    N2 C2 H2 . . 119.4 ?
    C3 C2 H2 . . 119.4 ?
    C2 C3 C4 . . 117.90(14) ?
    C2 C3 H3 . . 121.0 ?
    C4 C3 H3 . . 121.0 ?
    N1 C4 C3 . . 121.66(15) ?
    N1 C4 H4 . . 119.2 ?
    C3 C4 H4 . . 119.2 ?
    C14 N11 C11 . . 117.02(16) ?
    C14 N11 Ni1 . . 122.48(11) ?
    C11 N11 Ni1 . . 120.49(12) ?
    N11 C11 N11 . 14_655 125.2(2) ?
    N11 C11 H11 . . 117.4 ?
    N11 C11 H11 14_655 . 117.4 ?
    C14 C13 C14 . 14_655 117.1(2) ?
    C14 C13 H13 . . 121.4 ?
    C14 C13 H13 14_655 . 121.4 ?
    N11 C14 C13 . . 121.79(16) ?
    N11 C14 H14 . . 119.1 ?
    C13 C14 H14 . . 119.1 ?
    C21 N21 Ni1 . . 166.20(14) ?
    N21 C21 S21 . . 178.86(16) ?
    C31 N31 Ni1 . . 164.08(13) ?
    N31 C31 S31 . . 179.26(16) ?
    C41 O41 Ni1 . . 128.45(12) ?
    C41 O41 H1O4 . . 110(2) ?
    Ni1 O41 H1O4 . . 121.7(19) ?
    O41 C41 H41A . . 109.5 ?
    O41 C41 H41B . . 109.5 ?
    H41A C41 H41B . . 109.5 ?
    O41 C41 H41C . . 109.5 ?
    H41A C41 H41C . . 109.5 ?
    H41B C41 H41C . . 109.5 ?
loop_
    _geom_hbond_atom_site_label_D
    _geom_hbond_atom_site_label_H
    _geom_hbond_atom_site_label_A
    _geom_hbond_site_symmetry_A
    _geom_hbond_distance_DH
    _geom_hbond_distance_HA
    _geom_hbond_distance_DA
    _geom_hbond_angle_DHA
    O41 H1O4 S21 3 0.80(3) 2.50(3) 3.2474(14) 154(2)
data_global
_journal_date_recd_electronic     2009-02-12
_journal_date_accepted     2009-02-17
_journal_name_full     'Acta Crystallographica, Section E'
_journal_year     2009
_journal_volume     65
_journal_issue      4
_journal_page_first     m361
_journal_page_last     m362
_journal_paper_category     QM
_journal_coeditor_code     SI2156
_publ_contact_author
;
      Mario Wriedt
      Institut f\"ur Anorganische Chemie
      Christian-Albrechts-Universit\"at Kiel
      Max-Eyth-Strasse 2
      D-24118 Kiel
      Germany
;
_publ_contact_author_email     mwriedt@ac.uni-kiel.de
_publ_contact_author_fax     '(+)431-880-1520'
_publ_contact_author_phone     '(+)431-880-5546'
_publ_section_title
;\
Poly[bis(methanol-\k<i>O</i>)tris(\m-pyrimidine-\k^2^<i>N</i>:<i>N</i>')\
tetrakis(thiocyanato-\k<i>N</i>)dinickel(II)]
;
loop_
    _publ_author_name
    _publ_author_footnote
    _publ_author_address
    'Wriedt, Mario' .
;
Institut f\"ur Anorganische Chemie
Christian-Albrechts-Universit\"at Kiel
Max-Eyth-Strasse 2
D-24118 Kiel
Germany
;
    'Sellmer, Sina' .
;
Institut f\"ur Anorganische Chemie
Christian-Albrechts-Universit\"at Kiel
Max-Eyth-Strasse 2
D-24118 Kiel
Germany
;
    'Je\&s, Inke' .
;
Institut f\"ur Anorganische Chemie
Christian-Albrechts-Universit\"at Kiel
Max-Eyth-Strasse 2
D-24118 Kiel
Germany
;
    'N\"ather, Christian' .
;
Institut f\"ur Anorganische Chemie
Christian-Albrechts-Universit\"at Kiel
Max-Eyth-Strasse 2
D-24118 Kiel
Germany
;
_publ_section_synopsis     .
