# Supplementary material for: Poly[bis­(methanol-κO)tris­(μ-pyrimidine-κ2 N:N′)tetra­kis(thio­cyanato-κN)dinickel(II)]
Source: Acta Crystallogr Sect E Struct Rep Online. 2009 Mar 6;65(Pt 4):m361–2. doi: 10.1107/S1600536809005674 (PMC2968860; doi:10.1107/S1600536809005674)
Supplement: Supplementary file 2 [file e-65-0m361-Isup2.hkl]

# 
# h,k,l, Fc-squared, Fo-squared, sigma(Fo-squared) and status flag 
# 
data_I
_shelx_title ' (Ni(SCN)2)2(pyrimidine)3*2MeOH in Fdd2 at 170 K (ss166)' 
_shelx_refln_list_code          4 
_shelx_F_calc_maximum      570.12 
_exptl_crystal_F_000      2672.00 
_reflns_d_resolution_high  0.7148 
 
loop_ 
 _symmetry_equiv_pos_as_xyz 
 'x, y, z' 
 '-x, -y, z' 
 'x+1/4, -y+1/4, z+1/4' 
 '-x+1/4, y+1/4, z+1/4' 
 'x, y+1/2, z+1/2' 
 '-x, -y+1/2, z+1/2' 
 'x+1/4, -y+3/4, z+3/4' 
 '-x+1/4, y+3/4, z+3/4' 
 'x+1/2, y, z+1/2' 
 '-x+1/2, -y, z+1/2' 
 'x+3/4, -y+1/4, z+3/4' 
 '-x+3/4, y+1/4, z+3/4' 
 'x+1/2, y+1/2, z' 
 '-x+1/2, -y+1/2, z' 
 'x+3/4, -y+3/4, z+1/4' 
 '-x+3/4, y+3/4, z+1/4' 
 
_cell_length_a    20.0624 
_cell_length_b    32.5018 
_cell_length_c     8.0268 
_cell_angle_alpha  90.000 
_cell_angle_beta   90.000 
_cell_angle_gamma  90.000 
 
_shelx_F_squared_multiplier     1.000 
 
loop_ 
 _refln_index_h 
 _refln_index_k 
 _refln_index_l 
 _refln_F_squared_calc 
 _refln_F_squared_meas 
 _refln_F_squared_sigma 
 _refln_observed_status 
   1   1 -11     2502.43     2460.13    123.79 o 
   3   1 -11     3185.20     3143.74    120.15 o 
   5   1 -11      844.05      843.05    113.28 o 
   1   3 -11      111.91       71.24    113.95 o 
   3   3 -11     3080.06     3127.95    127.32 o 
   5   3 -11     1080.37     1123.94    130.61 o 
   1   5 -11      854.76      889.16    121.87 o 
   3   5 -11     3505.91     3382.28    128.54 o 
   1   7 -11     1337.37     1226.14    118.02 o 
   3   7 -11      194.84      195.94    113.04 o 
   2   0 -10     2176.39     1919.83    155.25 o 
   6   0 -10     3910.39     3672.84    183.31 o 
  10   0 -10     6106.70     5379.04    177.45 o 
   0   2 -10     5815.77     6263.07    393.17 o 
   2   2 -10      856.25     1040.04    110.25 o 
   4   2 -10     5733.84     5988.49    132.67 o 
   6   2 -10     5151.98     5087.63    142.66 o 
   8   2 -10     1079.71     1062.30    110.68 o 
  10   2 -10     1611.47     1479.57    115.28 o 
  12   2 -10     1038.47     1056.84    192.22 o 
   2   4 -10      494.47      621.63    131.46 o 
   4   4 -10      185.97      258.38    106.22 o 
   6   4 -10     3394.21     3196.07    112.42 o 
   8   4 -10      595.74      580.38    107.42 o 
  10   4 -10     1485.58     1429.70    121.53 o 
  12   4 -10     1956.34     1942.16    157.27 o 
   0   6 -10     5377.69     5592.39    165.14 o 
   2   6 -10     6162.40     6056.51    118.43 o 
   4   6 -10    10330.82    10356.51    196.35 o 
   6   6 -10     1792.45     1748.19    109.85 o 
   8   6 -10     2399.12     2376.68    126.31 o 
  10   6 -10     1099.57     1100.14    126.72 o 
  12   6 -10     1343.56     1254.66    157.54 o 
   2   8 -10      623.52      677.09    101.94 o 
   4   8 -10     2612.29     2556.02    109.10 o 
   6   8 -10      978.65     1112.40    105.10 o 
   8   8 -10     5338.60     5234.03    120.23 o 
  10   8 -10      567.02      484.87    121.52 o 
   0  10 -10      305.99      414.35    321.59 o 
   2  10 -10     2041.44     1960.93    109.91 o 
   4  10 -10      425.52      485.11    113.60 o 
   6  10 -10     1756.56     1701.37    117.73 o 
   8  10 -10      968.60      982.05    120.96 o 
  10  10 -10      413.01      474.87    133.07 o 
   2  12 -10      439.30      441.92    113.17 o 
   4  12 -10     3941.98     3688.96    134.35 o 
   6  12 -10      329.12      392.23    111.86 o 
   8  12 -10     5787.48     5578.28    165.06 o 
  10  12 -10     1035.93     1054.61    142.51 o 
   0  14 -10     3022.92     3039.63    169.27 o 
   2  14 -10     6422.02     6416.38    133.57 o 
   4  14 -10     4783.68     4270.16    137.50 o 
   6  14 -10     1530.52     1308.40    121.05 o 
   8  14 -10     2905.90     2766.35    129.24 o 
   2  16 -10      313.48      247.42    117.54 o 
   4  16 -10      196.56      247.42    113.72 o 
   6  16 -10      419.59      435.79    123.19 o 
   8  16 -10      489.69      664.02    225.48 o 
   0  18 -10     2993.48     2744.89    162.33 o 
   2  18 -10     4809.90     4491.14    135.29 o 
   4  18 -10     3539.04     3547.47    120.63 o 
   6  18 -10     1920.70     2016.56    160.30 o 
   2  20 -10      105.68      112.53    131.85 o 
   1   1  -9     4025.61     4480.27    101.26 o 
   3   1  -9     9813.23     9643.03    115.00 o 
   5   1  -9      421.70      622.32     92.97 o 
   7   1  -9     1701.11     1806.12    175.07 o 
   9   1  -9       82.02       22.50    100.67 o 
  11   1  -9     2892.12     2962.98    114.04 o 
  13   1  -9       95.84      133.49    140.43 o 
  15   1  -9     2607.57     2806.17    156.76 o 
   1   3  -9      453.95      517.65     90.86 o 
   3   3  -9     5462.87     5616.66    102.58 o 
   5   3  -9     2901.28     3076.52    100.48 o 
   7   3  -9     7445.09     7794.66    113.66 o 
   9   3  -9     2543.96     2612.78    110.98 o 
  11   3  -9     1728.89     1437.54    108.07 o 
  13   3  -9     1609.78     1526.84    143.40 o 
  15   3  -9     3058.03     2868.21    153.24 o 
   1   5  -9      565.22      687.60     92.69 o 
   3   5  -9     2518.43     2648.44     98.84 o 
   5   5  -9     2565.45     2666.97    101.02 o 
   7   5  -9     1929.59     2058.69    104.48 o 
   9   5  -9     5119.79     5090.27    114.38 o 
  11   5  -9     3638.54     3706.28    267.46 o 
  13   5  -9     2063.70     1884.24    146.82 o 
  15   5  -9      638.35      514.36    171.05 o 
   1   7  -9     2064.34     2183.23    103.32 o 
   3   7  -9     6012.44     6360.00    108.45 o 
   5   7  -9     7785.29     7888.91    115.02 o 
   7   7  -9      137.02      299.78     99.33 o 
   9   7  -9     6422.83     6411.50    236.31 o 
  11   7  -9     6627.40     6232.85    394.19 o 
  13   7  -9     4257.71     4365.00    271.02 o 
  15   7  -9      696.00      908.60    149.68 o 
   1   9  -9    10650.89    10936.72    109.17 o 
   3   9  -9     3320.91     3333.37    156.67 o 
   5   9  -9     5783.35     5415.62    108.05 o 
   7   9  -9     1394.70     1372.66    108.36 o 
   9   9  -9     5409.01     5448.67    209.05 o 
  11   9  -9      508.95      628.51    122.88 o 
  13   9  -9     2294.61     2313.21    161.75 o 
  15   9  -9      921.43      645.57    176.93 o 
   1  11  -9     9441.90     9383.82    158.90 o 
   3  11  -9     4396.64     4266.97    128.10 o 
   5  11  -9     9957.68     9909.05    116.95 o 
   7  11  -9      505.92      670.24    102.01 o 
   9  11  -9     4779.12     4625.93    139.41 o 
  11  11  -9       33.45      121.77    138.97 o 
  13  11  -9     1747.65     1657.55    240.77 o 
  15  11  -9      210.46      399.88    150.99 o 
   1  13  -9     2530.66     2754.20    101.93 o 
   3  13  -9     2547.95     2689.96    107.44 o 
   5  13  -9     8505.58     8676.58    110.77 o 
   7  13  -9     1384.24     1356.51    106.02 o 
   9  13  -9     5712.01     5518.96    125.34 o 
  11  13  -9     1849.59     1801.27    134.74 o 
  13  13  -9     2908.42     2909.11    253.21 o 
   1  15  -9     1133.78     1271.26     99.00 o 
   3  15  -9        8.51      257.10    101.17 o 
   5  15  -9     2192.45     2171.32    127.81 o 
   7  15  -9     3834.29     3726.31    114.08 o 
   9  15  -9     4367.95     4387.01    184.15 o 
  11  15  -9      187.77      219.38    159.33 o 
  13  15  -9     1007.66      845.99    165.35 o 
   1  17  -9     3449.02     3559.05    113.55 o 
   3  17  -9     1269.75     1387.74    110.96 o 
   5  17  -9      384.34      469.03    105.33 o 
   7  17  -9     2511.45     2416.03    120.35 o 
   9  17  -9     1260.61     1242.33    135.11 o 
  11  17  -9     2936.21     2879.62    219.77 o 
  13  17  -9     4729.49     4065.84    429.29 o 
   1  19  -9     3550.48     3587.41    162.92 o 
   3  19  -9     5881.05     5948.42    104.10 o 
   5  19  -9      478.00      637.52    101.18 o 
   7  19  -9     2592.04     2384.29    118.14 o 
   9  19  -9     1072.10      984.21    147.76 o 
  11  19  -9     3575.46     3692.58    160.05 o 
   1  21  -9     3786.40     3743.88     83.07 o 
   3  21  -9     1255.55     1402.64     87.59 o 
   5  21  -9      553.89      717.58     94.47 o 
   7  21  -9     6305.11     5932.30    186.25 o 
   9  21  -9      876.40      935.08    113.54 o 
   1  23  -9     3607.54     3686.06     81.74 o 
   3  23  -9     2909.24     2939.53     98.61 o 
   5  23  -9     1069.38     1086.14     97.18 o 
   7  23  -9     2036.71     2081.75    107.20 o 
   1  25  -9      984.26     1062.74     92.67 o 
   3  25  -9     3655.37     3531.38    152.14 o 
   5  25  -9     1595.40     1542.47    102.86 o 
   1  27  -9     2082.28     1654.30     87.98 o 
   0   0  -8     5756.66     6123.02    188.86 o 
   4   0  -8     8524.27     8876.63    144.58 o 
   8   0  -8      254.87      332.26    121.71 o 
  12   0  -8     3541.19     3406.79    186.50 o 
  16   0  -8      742.91      926.47    241.95 o 
   2   2  -8     4437.72     4231.21    159.14 o 
   4   2  -8      881.90      945.32    107.77 o 
   6   2  -8     7429.18     7901.46    112.12 o 
   8   2  -8     3605.46     3549.51    103.02 o 
  10   2  -8    12010.14    11831.55    253.33 o 
  12   2  -8      851.00     1000.68    126.05 o 
  14   2  -8    11795.59    11577.73    154.43 o 
  16   2  -8      477.22      460.81    138.24 o 
  18   2  -8    15724.38    15346.85    776.59 o 
   0   4  -8    33104.28    32988.09    188.27 o 
   2   4  -8    18849.34    19017.13    292.62 o 
   4   4  -8     4916.29     5106.31     98.62 o 
   6   4  -8    12517.49    13286.85    259.74 o 
   8   4  -8     6115.81     6205.43    147.16 o 
  10   4  -8     5602.95     5487.53    128.83 o 
  12   4  -8     1113.28     1163.97    142.15 o 
  14   4  -8      595.65      543.39    134.37 o 
  16   4  -8     1441.89     1679.73    226.66 o 
  18   4  -8      658.72      689.26    179.28 o 
   2   6  -8     3102.81     3192.28     95.88 o 
   4   6  -8     1158.18     1406.52     97.35 o 
   6   6  -8      614.69      649.04    104.85 o 
   8   6  -8     2371.85     2368.84    101.24 o 
  10   6  -8     7425.90     7112.90    270.65 o 
  12   6  -8     6689.16     6873.82    377.38 o 
  14   6  -8     2098.76     2249.37    150.82 o 
  16   6  -8     2545.32     2505.91    274.38 o 
  18   6  -8     1702.21     1922.37    148.02 o 
   0   8  -8     7466.80     8059.19    143.16 o 
   2   8  -8     6253.22     6469.36    107.11 o 
   4   8  -8     5038.01     5297.16    102.81 o 
   6   8  -8    17409.78    17760.20    318.28 o 
   8   8  -8     4610.06     4692.51    101.93 o 
  10   8  -8      910.05      817.89    108.56 o 
  12   8  -8      382.69      719.43    282.11 o 
  14   8  -8     1448.07     2060.26    137.30 o 
  16   8  -8     2212.44     2476.48    265.81 o 
  18   8  -8      997.64      925.90    149.04 o 
   2  10  -8     1426.44     1618.89     93.11 o 
   4  10  -8     7904.23     7661.20    109.76 o 
   6  10  -8      404.44      498.37     93.47 o 
   8  10  -8    19846.68    19649.54    502.45 o 
  10  10  -8      191.55      305.10    117.60 o 
  12  10  -8    13154.00    13644.30    167.60 o 
  14  10  -8     1396.44     1425.87    135.77 o 
  16  10  -8     5731.02     5942.69    152.73 o 
  18  10  -8      951.63     1098.15    165.35 o 
   0  12  -8     8861.40     8372.61    147.52 o 
   2  12  -8    13460.26    13676.06    115.24 o 
   4  12  -8     2090.62     2280.84     96.63 o 
   6  12  -8     2495.65     2806.96    106.51 o 
   8  12  -8     2351.34     2554.95    145.95 o 
  10  12  -8     5035.02     5276.68    279.09 o 
  12  12  -8      919.42     1154.27    391.82 o 
  14  12  -8      291.33      317.59    138.31 o 
  16  12  -8      379.45      206.55    145.34 o 
  18  12  -8     1290.23     1272.23    152.36 o 
   2  14  -8     2168.05     2310.91     99.65 o 
   4  14  -8     3182.25     3325.46     86.88 o 
   6  14  -8      958.94      968.88     87.27 o 
   8  14  -8     5814.87     5998.25    261.68 o 
  10  14  -8      354.81      307.87    123.16 o 
  12  14  -8     7237.48     7467.90    284.29 o 
  14  14  -8     2289.31     2446.80    157.61 o 
  16  14  -8     3049.42     2804.53    302.77 o 
   0  16  -8     9172.71     9223.43    186.76 o 
   2  16  -8    12646.21    13052.63    175.24 o 
   4  16  -8     7385.53     7592.15     98.95 o 
   6  16  -8    21755.36    21350.25    268.36 o 
   8  16  -8     1750.51     1741.22     81.69 o 
  10  16  -8     1834.34     1937.84     95.52 o 
  12  16  -8      433.35       96.20    139.32 o 
  14  16  -8      688.31      635.73    145.28 o 
  16  16  -8      240.98      211.04    151.00 o 
   2  18  -8      309.55      460.61     66.52 o 
   4  18  -8     1332.02     1390.43     69.88 o 
   6  18  -8     9922.60    10214.74    238.71 o 
   8  18  -8     1806.32     1893.46     98.51 o 
  10  18  -8     5938.32     5566.57    105.40 o 
  12  18  -8      731.24      804.17     99.50 o 
  14  18  -8     5771.10     5648.97    130.38 o 
  16  18  -8      820.99     1017.90    170.93 o 
   0  20  -8     5214.75     5150.32    233.98 o 
   2  20  -8     1754.75     1851.06     70.08 o 
   4  20  -8     1972.57     1939.57     73.62 o 
   6  20  -8     5933.10     5784.49    123.84 o 
   8  20  -8      255.63      288.88     93.78 o 
  10  20  -8     1030.08     1201.98     99.15 o 
  12  20  -8       36.46       20.70    132.85 o 
  14  20  -8      231.87      228.39    129.04 o 
   2  22  -8     6692.89     6642.52     98.86 o 
   4  22  -8        4.17      178.32     73.30 o 
   6  22  -8     2078.33     2328.73     81.86 o 
   8  22  -8       18.33      146.44     85.48 o 
  10  22  -8     4804.33     4858.67    176.60 o 
  12  22  -8     1017.26     1049.36    105.48 o 
  14  22  -8    12112.74    10780.21    144.18 o 
   0  24  -8    15436.89    15079.37    277.63 o 
   2  24  -8     2917.55     2935.00     76.49 o 
   4  24  -8     4380.38     4296.36     89.98 o 
   6  24  -8     3755.13     3782.64     85.72 o 
   8  24  -8     2766.67     2818.11    125.51 o 
  10  24  -8     1744.15     1756.19    142.79 o 
  12  24  -8      155.12       95.64    112.47 o 
   2  26  -8      848.80     1042.16     82.55 o 
   4  26  -8      830.41     1046.85     83.29 o 
   6  26  -8     1784.60     1914.12     84.52 o 
   8  26  -8     1432.50     1460.84     91.05 o 
  10  26  -8     2499.40     2379.53    107.61 o 
   0  28  -8     8854.43     9017.84    180.09 o 
   2  28  -8     2282.51     2130.69     83.13 o 
   4  28  -8     1965.74     2139.09     85.50 o 
   6  28  -8     1120.58      993.86     90.76 o 
   8  28  -8     1602.34     1476.36     94.32 o 
   2  30  -8     1481.92     1392.80     91.82 o 
   4  30  -8     2816.20     2817.85    123.20 o 
   6  30  -8      504.79      527.02     95.06 o 
   1   1  -7    13234.09    13469.68    117.38 o 
   3   1  -7    16296.71    16518.91    246.09 o 
   5   1  -7     7818.10     7895.49     99.80 o 
   7   1  -7     8397.45     8275.86    192.70 o 
   9   1  -7     1608.62     1625.41     91.43 o 
  11   1  -7     5794.26     6020.42    126.77 o 
  13   1  -7     3862.57     4206.02    144.16 o 
  15   1  -7     4350.35     4195.34    137.08 o 
  17   1  -7     1444.83     1156.06    135.67 o 
  19   1  -7     1538.17     1622.98    157.27 o 
  21   1  -7     2151.76     2338.92    331.51 o 
   1   3  -7    24312.47    23153.21    128.06 o 
   3   3  -7    32653.41    33850.41    172.77 o 
   5   3  -7     2137.62     2142.94     96.16 o 
   7   3  -7     7703.88     7876.16    101.64 o 
   9   3  -7    11340.47    11104.36    240.10 o 
  11   3  -7    20522.47    20683.81   1181.10 o 
  13   3  -7     2830.40     2971.43    153.49 o 
  15   3  -7    10886.95    10928.24    426.10 o 
  17   3  -7     4054.21     3801.24    163.82 o 
  19   3  -7     1701.18     1905.97    152.88 o 
  21   3  -7     3271.02     3463.73    219.10 o 
   1   5  -7     7417.07     7324.18    116.95 o 
   3   5  -7      182.39      328.96     92.29 o 
   5   5  -7    10318.82    10702.89    106.33 o 
   7   5  -7      654.32      707.79     88.99 o 
   9   5  -7     1231.64     1258.93     91.40 o 
  11   5  -7    13202.84    12950.19    814.04 o 
  13   5  -7     6535.17     6620.41    144.33 o 
  15   5  -7     5886.27     5948.18    201.12 o 
  17   5  -7     6261.81     6376.83    149.13 o 
  19   5  -7      776.83      868.83    291.18 o 
  21   5  -7     1392.27     1314.25    167.18 o 
   1   7  -7     6764.39     6909.05    140.71 o 
   3   7  -7      748.14      839.07     87.98 o 
   5   7  -7     8607.07     8727.70    138.53 o 
   7   7  -7     2340.24     2398.91     98.06 o 
   9   7  -7     8500.84     8390.62    199.74 o 
  11   7  -7    11637.90    12087.86    613.98 o 
  13   7  -7     3774.38     3962.18    133.69 o 
  15   7  -7     8289.34     8912.37    144.47 o 
  17   7  -7      434.15      413.03    242.12 o 
  19   7  -7     1809.05     1900.25    145.42 o 
  21   7  -7     5108.63     4676.73    275.05 o 
   1   9  -7    10139.97     9974.66    113.11 o 
   3   9  -7    11092.59    11301.49    166.85 o 
   5   9  -7    15566.47    15997.89    287.87 o 
   7   9  -7       94.24      252.01     92.76 o 
   9   9  -7    23853.50    23987.16    737.74 o 
  11   9  -7      780.75      829.64    123.16 o 
  13   9  -7     6333.36     6652.73    139.44 o 
  15   9  -7     2196.60     2469.39    259.09 o 
  17   9  -7     1588.74     1639.26    139.23 o 
  19   9  -7     3017.31     2899.76    184.99 o 
  21   9  -7      870.58      970.34    152.11 o 
   1  11  -7     8638.91     8561.91    198.56 o 
   3  11  -7     8309.45     8401.35    163.29 o 
   5  11  -7     5830.91     5996.96    107.90 o 
   7  11  -7      149.95      164.01     71.56 o 
   9  11  -7    28497.41    27848.86    601.22 o 
  11  11  -7      756.61      942.95    135.62 o 
  13  11  -7     5185.54     5587.54    148.66 o 
  15  11  -7     1920.31     2069.42    137.99 o 
  17  11  -7      443.32      720.73    136.69 o 
  19  11  -7     2155.75     2160.88    239.77 o 
   1  13  -7    12196.61    12282.76    142.44 o 
   3  13  -7     4988.97     4896.31     64.53 o 
   5  13  -7     3638.36     3774.55     75.82 o 
   7  13  -7     2380.71     2212.79     79.57 o 
   9  13  -7     9160.17     8838.96    275.85 o 
  11  13  -7      872.25     1001.18     92.85 o 
  13  13  -7     6241.15     6127.76    149.71 o 
  15  13  -7     4448.94     4289.45    174.74 o 
  17  13  -7      712.71      716.30    155.65 o 
  19  13  -7     2123.29     2410.45    335.71 o 
   1  15  -7     2470.28     2449.84     62.99 o 
   3  15  -7     2681.02     2853.29     71.48 o 
   5  15  -7    10100.25    10505.23    184.25 o 
   7  15  -7     1438.53     1656.31     94.05 o 
   9  15  -7     6402.17     6350.08    233.75 o 
  11  15  -7     7234.43     7091.71    103.47 o 
  13  15  -7     8966.59     9100.76    244.19 o 
  15  15  -7     2366.06     2355.86    107.74 o 
  17  15  -7     2675.35     2718.46    160.46 o 
  19  15  -7      968.06      815.22    153.01 o 
   1  17  -7    19282.36    19286.44    237.85 o 
   3  17  -7     8124.84     7975.03     98.77 o 
   5  17  -7     3883.60     4092.60     81.12 o 
   7  17  -7    13734.62    13862.71    290.78 o 
   9  17  -7      129.18      176.80     84.15 o 
  11  17  -7    13040.75    12634.65    444.05 o 
  13  17  -7      490.03      615.38     96.60 o 
  15  17  -7     2174.58     2039.71    147.53 o 
  17  17  -7     4984.10     5047.26    157.05 o 
  19  17  -7     1801.88     1623.02    239.09 o 
   1  19  -7     1091.83     1215.59     69.74 o 
   3  19  -7     7274.16     7295.11    103.44 o 
   5  19  -7      782.02      941.17     71.73 o 
   7  19  -7     8789.91     8772.62    222.96 o 
   9  19  -7      224.10      281.42     73.72 o 
  11  19  -7     1777.00     1811.36     96.84 o 
  13  19  -7       13.01       56.42    100.11 o 
  15  19  -7       89.29      192.76    102.34 o 
  17  19  -7     2934.28     2924.14    123.27 o 
   1  21  -7    18159.03    18155.98    152.11 o 
   3  21  -7    15495.61    15948.04    207.76 o 
   5  21  -7      127.25      305.88     68.15 o 
   7  21  -7     6249.83     6165.91    133.42 o 
   9  21  -7     3857.07     4096.82     83.32 o 
  11  21  -7     2020.17     2082.55    105.16 o 
  13  21  -7     3600.65     3553.35    118.54 o 
  15  21  -7     4980.45     4861.83    229.03 o 
  17  21  -7     1671.95     1504.40    114.82 o 
   1  23  -7     1094.39     1232.04     71.67 o 
   3  23  -7    14833.20    15149.77    248.42 o 
   5  23  -7      530.87      824.25     76.64 o 
   7  23  -7     3724.28     3759.73     80.17 o 
   9  23  -7     1002.61     1247.76     91.61 o 
  11  23  -7     3621.90     3719.86    117.07 o 
  13  23  -7     4856.45     4614.03    113.63 o 
  15  23  -7     3829.20     3621.59    121.11 o 
   1  25  -7     1030.55     1046.05     70.49 o 
   3  25  -7      189.44      196.14     69.17 o 
   5  25  -7      943.71      930.65     84.14 o 
   7  25  -7     6274.44     6409.36    164.94 o 
   9  25  -7     2322.60     2374.10     90.60 o 
  11  25  -7      356.92      427.09     85.05 o 
  13  25  -7     3025.85     3096.12    122.23 o 
  15  25  -7     4330.70     4117.11    173.79 o 
   1  27  -7     2508.40     2745.61    132.87 o 
   3  27  -7      878.18      930.73     78.45 o 
   5  27  -7     4247.43     4274.27    136.96 o 
   7  27  -7     5039.54     5198.44     85.95 o 
   9  27  -7     4074.78     4116.42    102.15 o 
  11  27  -7     3872.84     3939.73    120.00 o 
  13  27  -7     1093.97     1226.33     97.99 o 
   1  29  -7     1424.25     1484.92     78.86 o 
   3  29  -7     2372.45     2497.93     85.51 o 
   5  29  -7    11583.18    12065.50    246.86 o 
   7  29  -7     4701.89     4651.93    147.61 o 
   9  29  -7     3522.38     3269.50    109.13 o 
  11  29  -7      944.79     1029.76     95.78 o 
   1  31  -7     2712.01     2598.08     87.22 o 
   3  31  -7     1046.09     1065.94     88.28 o 
   5  31  -7     6947.55     6488.09    129.26 o 
   7  31  -7      455.92      521.18     93.86 o 
   9  31  -7     5687.32     5361.78    100.30 o 
   1  33  -7     1479.73     1553.82    100.09 o 
   3  33  -7     1136.30     1205.32     90.70 o 
   5  33  -7     2236.47     2226.60    116.08 o 
   7  33  -7      321.32      487.90     94.21 o 
   1  35  -7     1075.21     1013.59    108.59 o 
   3  35  -7     1948.83     1851.68    108.81 o 
   2   0  -6    23655.54    23449.84    181.09 o 
   6   0  -6     6019.28     5851.82    139.84 o 
  10   0  -6    37687.59    37889.11   3037.32 o 
  14   0  -6    49545.93    49980.87    280.60 o 
  18   0  -6      513.99      463.07    178.10 o 
  22   0  -6     4222.09     3757.62    254.72 o 
   0   2  -6    49898.07    50243.07    528.76 o 
   2   2  -6    19856.46    19506.16    154.34 o 
   4   2  -6    41803.35    41225.29    249.55 o 
   6   2  -6     3806.07     4020.40     95.73 o 
   8   2  -6    15139.34    14987.24    359.51 o 
  10   2  -6    19525.87    19063.98    719.16 o 
  12   2  -6     2842.47     3145.81    277.57 o 
  14   2  -6     1289.59     1568.12    124.74 o 
  16   2  -6     5290.84     5390.42    145.86 o 
  18   2  -6      332.91      490.62    138.96 o 
  20   2  -6     2880.00     3112.85    152.90 o 
  22   2  -6      258.73      359.39    213.72 o 
   2   4  -6     3134.99     3255.53     89.85 o 
   4   4  -6     3962.79     3850.54     95.56 o 
   6   4  -6    15447.87    15720.18    112.99 o 
   8   4  -6     7434.45     7224.15    229.66 o 
  10   4  -6    19590.44    19477.93    883.52 o 
  12   4  -6     6224.71     6443.16    141.00 o 
  14   4  -6     3672.70     4003.78    221.45 o 
  16   4  -6     6151.74     6651.18    148.38 o 
  18   4  -6     9123.94     9354.50    285.97 o 
  20   4  -6     5118.26     5423.18    367.80 o 
  22   4  -6     1142.34     1333.96    143.87 o 
   0   6  -6    71341.54    70150.11    728.04 o 
   2   6  -6    25725.27    26121.75    134.73 o 
   4   6  -6    44673.02    45442.25    443.95 o 
   6   6  -6    18330.66    18077.46    303.68 o 
   8   6  -6     2560.97     2483.08     96.98 o 
  10   6  -6     1041.55     1001.90    104.90 o 
  12   6  -6    20413.89    20770.99    178.61 o 
  14   6  -6     1039.69     1161.41    246.82 o 
  16   6  -6      312.06      398.16    124.63 o 
  18   6  -6      231.61      113.35    131.16 o 
  20   6  -6     1403.70     1323.82    137.09 o 
  22   6  -6     6264.54     5786.83    157.76 o 
   2   8  -6     4553.52     4545.95     74.59 o 
   4   8  -6    21848.25    21799.32    252.13 o 
   6   8  -6    11396.12    11383.34    180.49 o 
   8   8  -6     6810.45     6846.42    165.05 o 
  10   8  -6      447.71      395.18    118.91 o 
  12   8  -6    36099.48    35958.87    583.54 o 
  14   8  -6     7134.10     7439.87    351.50 o 
  16   8  -6    15345.59    15319.69    285.47 o 
  18   8  -6     1463.11     1666.96    173.40 o 
  20   8  -6     4396.93     4523.68    159.36 o 
  22   8  -6     1460.69     1166.43    172.22 o 
   0  10  -6     4468.73     4557.02     91.51 o 
   2  10  -6    18103.29    18157.11    214.05 o 
   4  10  -6    10845.49    10785.33    196.70 o 
   6  10  -6     2672.98     2785.78     96.56 o 
   8  10  -6      170.84      420.91     74.54 o 
  10  10  -6    18529.59    17918.88    432.63 o 
  12  10  -6      658.92      904.82     92.35 o 
  14  10  -6     2453.58     2343.11    146.85 o 
  16  10  -6      805.90      919.63    212.55 o 
  18  10  -6     7320.17     7174.19    308.15 o 
  20  10  -6      408.04      561.98    150.20 o 
  22  10  -6     4810.36     4522.47    157.78 o 
   2  12  -6     4262.09     4354.13     63.26 o 
   4  12  -6     4404.60     4316.54     88.69 o 
   6  12  -6      358.56      355.87     62.02 o 
   8  12  -6    34956.24    34652.52    593.47 o 
  10  12  -6     4974.28     4893.36    128.90 o 
  12  12  -6    30981.92    30970.23    609.47 o 
  14  12  -6     2574.29     2664.37    102.44 o 
  16  12  -6    13913.07    14179.49    223.41 o 
  18  12  -6      463.36      463.71    138.45 o 
  20  12  -6     8370.31     8455.04    156.33 o 
  22  12  -6      416.30      556.11    149.63 o 
   0  14  -6     4477.57     4805.97    168.62 o 
   2  14  -6    12901.07    12999.39    168.96 o 
   4  14  -6    16106.63    15713.90    179.28 o 
   6  14  -6    27437.59    27692.04    405.34 o 
   8  14  -6    14634.43    14461.24    259.62 o 
  10  14  -6     1312.51     1414.31    127.18 o 
  12  14  -6      525.47      570.86     90.65 o 
  14  14  -6      612.12      668.45    141.10 o 
  16  14  -6      887.04     1088.28     95.67 o 
  18  14  -6     1195.28     1487.95    119.29 o 
  20  14  -6     1257.55     1464.88    157.68 o 
  22  14  -6     7885.40     6411.81    184.16 o 
   2  16  -6      894.34      939.20     59.57 o 
   4  16  -6     7996.55     8032.69    115.41 o 
   6  16  -6     3928.26     4073.32    105.80 o 
   8  16  -6     1527.31     1573.20     71.19 o 
  10  16  -6     6091.96     6036.62    161.27 o 
  12  16  -6    17149.59    17344.67    207.45 o 
  14  16  -6     7272.89     7240.45    104.14 o 
  16  16  -6     5826.20     5925.26    116.10 o 
  18  16  -6     4269.03     4201.43    113.66 o 
  20  16  -6     1735.62     1581.79    229.68 o 
   0  18  -6    43262.84    42239.66    873.44 o 
   2  18  -6    17171.86    17158.13    181.61 o 
   4  18  -6     2162.53     2150.56     95.89 o 
   6  18  -6      796.95     1056.69     62.67 o 
   8  18  -6     6810.29     7080.67    155.54 o 
  10  18  -6      413.42      600.65     72.29 o 
  12  18  -6     1632.59     1688.17     90.20 o 
  14  18  -6     1347.98     1342.83     97.10 o 
  16  18  -6     3829.21     3843.38    156.62 o 
  18  18  -6      340.23      464.83    109.93 o 
  20  18  -6     1538.33     1380.59    125.96 o 
   2  20  -6     5537.85     5701.23     88.19 o 
   4  20  -6     1315.03     1203.43     67.20 o 
   6  20  -6    18186.75    18258.58    306.98 o 
   8  20  -6    13370.26    13706.17    265.66 o 
  10  20  -6     9248.00     9305.37     83.88 o 
  12  20  -6      253.48      368.85     78.40 o 
  14  20  -6    10484.76    10117.20    202.06 o 
  16  20  -6      460.19      746.69    100.65 o 
  18  20  -6     7506.34     7235.92    208.61 o 
  20  20  -6     2473.25     2226.92    124.91 o 
   0  22  -6     6335.94     6317.72    119.37 o 
   2  22  -6     2143.10     2070.02     69.15 o 
   4  22  -6    36410.33    35959.12    396.24 o 
   6  22  -6     5788.58     5926.42     93.72 o 
   8  22  -6     5274.11     5427.38    143.44 o 
  10  22  -6     3485.84     3458.70     87.85 o 
  12  22  -6     1854.64     2042.38     82.35 o 
  14  22  -6       32.68       73.66    126.06 o 
  16  22  -6      560.13      589.54    106.10 o 
  18  22  -6      348.40      431.09    110.82 o 
   2  24  -6      581.08      580.59     72.14 o 
   4  24  -6     1525.82     1530.57     78.20 o 
   6  24  -6    10645.04    10944.35    180.06 o 
   8  24  -6     3360.93     3537.15    167.67 o 
  10  24  -6     6988.41     6922.90    142.19 o 
  12  24  -6     3454.37     3558.90     90.43 o 
  14  24  -6     7208.98     7194.48    130.07 o 
  16  24  -6      712.19      754.50    119.61 o 
  18  24  -6     2107.47     1742.96    129.80 o 
   0  26  -6    26907.49    27074.94    845.85 o 
   2  26  -6     7355.46     7328.22     91.27 o 
   4  26  -6    13767.57    13875.04    183.66 o 
   6  26  -6     5563.66     5840.52    170.09 o 
   8  26  -6     9654.87     9867.65    207.33 o 
  10  26  -6     2398.14     2430.67     86.40 o 
  12  26  -6     4344.97     4137.54     93.40 o 
  14  26  -6       50.58      117.02     85.26 o 
  16  26  -6     2089.00     2214.32    120.50 o 
   2  28  -6     2573.82     2667.78     79.19 o 
   4  28  -6     5730.23     5740.13     94.47 o 
   6  28  -6     3033.81     3068.11     84.12 o 
   8  28  -6     3764.12     3829.77     92.31 o 
  10  28  -6     3157.53     3447.86     95.79 o 
  12  28  -6     4865.99     4714.17    108.73 o 
  14  28  -6     2485.55     2581.94     95.12 o 
  16  28  -6     5872.00     4907.84    153.98 o 
   0  30  -6     4319.40     4580.06    130.50 o 
   2  30  -6     5001.40     5158.87    138.03 o 
   4  30  -6     3020.31     3053.28     82.24 o 
   6  30  -6    10021.97    10223.09    255.27 o 
   8  30  -6      539.74      568.24     83.43 o 
  10  30  -6      898.93      979.89     98.61 o 
  12  30  -6       18.74        9.27     89.30 o 
  14  30  -6     2770.22     2585.40    106.00 o 
   2  32  -6      792.69      882.71     92.37 o 
   4  32  -6      491.49      685.08     86.67 o 
   6  32  -6      309.93      408.08     86.03 o 
   8  32  -6    10659.98    10586.88    228.50 o 
  10  32  -6      637.26      642.84     95.72 o 
  12  32  -6     2545.65     2596.25    103.58 o 
   0  34  -6     2427.89     2561.44    137.99 o 
   2  34  -6     7274.24     7292.77    219.19 o 
   4  34  -6     3421.63     3619.15    196.42 o 
   6  34  -6     2335.13     2504.78    121.50 o 
   8  34  -6      879.87      822.35     99.97 o 
  10  34  -6     4224.10     3738.93    121.98 o 
   2  36  -6     3010.09     3126.99    135.69 o 
   4  36  -6     1460.63     1324.56     99.99 o 
   6  36  -6      864.31      868.37    105.38 o 
   8  36  -6      602.58      536.75    104.64 o 
   0  38  -6     1857.01     1939.90    167.48 o 
   2  38  -6      952.65     1076.11    104.33 o 
   1   1  -5     6328.79     6372.13    103.37 o 
   3   1  -5    54807.56    53055.93    568.85 o 
   5   1  -5     5944.04     5500.46     97.87 o 
   7   1  -5    70082.17    68095.98    995.34 o 
   9   1  -5     1054.86     1149.17     92.17 o 
  11   1  -5    24092.56    24867.93    163.01 o 
  13   1  -5    14961.32    15179.24    159.73 o 
  15   1  -5     6186.23     6289.64    133.54 o 
  17   1  -5     4972.41     4721.46    158.96 o 
  19   1  -5     5825.87     5814.41    139.83 o 
  21   1  -5     7400.35     7774.54    356.20 o 
  23   1  -5      509.59      432.93    141.61 o 
  25   1  -5     3534.68     3099.47    174.09 o 
   1   3  -5     1630.99     1344.28     89.13 o 
   3   3  -5     8932.13     9146.13    104.46 o 
   5   3  -5     4817.31     5011.19    100.22 o 
   7   3  -5    13193.22    13283.60    289.61 o 
   9   3  -5    27792.96    27401.88   1100.30 o 
  11   3  -5     3518.61     3543.26    153.57 o 
  13   3  -5    10569.97    10935.95    138.41 o 
  15   3  -5      319.40      606.38    120.23 o 
  17   3  -5    11373.02    11564.24    226.49 o 
  19   3  -5     2451.55     2403.04    306.30 o 
  21   3  -5     2476.65     2625.31    188.35 o 
  23   3  -5      106.39      129.61    138.53 o 
  25   3  -5     1648.94     1665.36    189.73 o 
   1   5  -5    57639.23    57484.22    258.43 o 
   3   5  -5    14365.53    14241.68    166.30 o 
   5   5  -5    10320.18    10160.43    109.06 o 
   7   5  -5    48487.20    47223.63    751.62 o 
   9   5  -5     1178.66     1415.47    113.60 o 
  11   5  -5    22502.00    23875.13    312.18 o 
  13   5  -5     6715.12     7212.64    297.73 o 
  15   5  -5      681.07     1042.38    129.71 o 
  17   5  -5    15709.56    16186.65    406.78 o 
  19   5  -5     2702.34     2686.10    385.78 o 
  21   5  -5     2512.32     2519.91    165.74 o 
  23   5  -5     4058.89     4082.62    148.74 o 
   1   7  -5    32996.89    31247.84    322.11 o 
   3   7  -5    10197.46    10109.30    121.88 o 
   5   7  -5    64774.06    63533.94    923.71 o 
   7   7  -5    32119.65    31337.38    632.89 o 
   9   7  -5    14559.86    14150.63    433.89 o 
  11   7  -5     3861.64     3889.65     90.18 o 
  13   7  -5    22065.60    22367.73    171.93 o 
  15   7  -5    18423.21    18137.40    156.23 o 
  17   7  -5     8142.40     8367.25    152.90 o 
  19   7  -5     2991.64     3349.99    147.00 o 
  21   7  -5     4179.76     4500.39    144.55 o 
  23   7  -5     4493.09     4723.39    166.84 o 
   1   9  -5    10100.82    10063.97     73.47 o 
   3   9  -5     7870.21     7609.72    105.17 o 
   5   9  -5    23303.48    22760.51    265.19 o 
   7   9  -5     5451.59     5080.68    118.62 o 
   9   9  -5     7955.17     7898.73    193.92 o 
  11   9  -5     4404.88     4293.89     88.60 o 
  13   9  -5     1922.01     1937.94    118.79 o 
  15   9  -5     7880.00     7995.07    142.08 o 
  17   9  -5      331.38      349.00    261.78 o 
  19   9  -5     9564.73     9964.72    187.85 o 
  21   9  -5      315.94      374.18    134.02 o 
  23   9  -5      934.23     1103.52    146.85 o 
   1  11  -5    13705.77    12626.64    163.81 o 
   3  11  -5    41751.72    41920.91    386.32 o 
   5  11  -5     7753.33     7887.82     94.92 o 
   7  11  -5     8461.56     8280.54    134.65 o 
   9  11  -5    35019.82    34562.08   1017.86 o 
  11  11  -5     4169.80     4090.14    104.82 o 
  13  11  -5     5739.92     5625.04    103.80 o 
  15  11  -5    15099.80    14905.82    284.37 o 
  17  11  -5      849.80      887.93     97.44 o 
  19  11  -5     9171.09     9447.56    149.56 o 
  21  11  -5       48.86      113.43    135.07 o 
  23  11  -5     1710.01     1696.71    162.00 o 
   1  13  -5    26355.85    25472.91    298.30 o 
   3  13  -5    17038.24    16519.13    316.82 o 
   5  13  -5    18346.11    18350.25    202.43 o 
   7  13  -5     2149.87     2515.99     69.08 o 
   9  13  -5    13363.80    12933.83    273.74 o 
  11  13  -5      498.65      633.12     96.05 o 
  13  13  -5    19736.05    20037.08    344.04 o 
  15  13  -5    22095.41    22183.83    400.15 o 
  17  13  -5     6944.90     6927.36    120.29 o 
  19  13  -5    13900.79    13849.50    306.98 o 
  21  13  -5     3711.48     3972.89    160.13 o 
  23  13  -5     2961.40     2753.42    154.68 o 
   1  15  -5     6837.38     6991.82     82.14 o 
   3  15  -5    17565.43    17355.36    184.20 o 
   5  15  -5    22632.95    22944.21    245.86 o 
   7  15  -5      321.64      339.35     68.47 o 
   9  15  -5     3521.27     3840.66     80.98 o 
  11  15  -5    23586.16    23280.23    339.88 o 
  13  15  -5     5284.58     5078.57    112.05 o 
  15  15  -5     6208.29     6187.28    161.74 o 
  17  15  -5     1649.11     1709.76    101.50 o 
  19  15  -5     5632.28     5533.69    172.75 o 
  21  15  -5     3162.66     3097.48    153.03 o 
  23  15  -5     3610.70     3266.41    174.04 o 
   1  17  -5    20822.49    21554.09    279.52 o 
   3  17  -5     1007.53     1040.33     62.67 o 
   5  17  -5    13798.66    13590.55    193.80 o 
   7  17  -5     2266.85     2232.08     76.67 o 
   9  17  -5     3600.47     3785.70     92.85 o 
  11  17  -5     4345.60     4305.82     74.65 o 
  13  17  -5     1214.87     1353.30     88.99 o 
  15  17  -5     4358.93     4280.08     99.67 o 
  17  17  -5     7278.37     7503.32    198.82 o 
  19  17  -5     7051.44     7276.59    196.54 o 
  21  17  -5     2998.31     2937.67    148.28 o 
   1  19  -5    12082.71    12253.88    151.04 o 
   3  19  -5    18475.23    18252.30    252.83 o 
   5  19  -5     7051.73     6901.54    110.79 o 
   7  19  -5    30826.14    30827.85    565.74 o 
   9  19  -5    11224.50    11513.45    202.30 o 
  11  19  -5    20180.95    19378.78    227.25 o 
  13  19  -5     2930.19     2939.55     84.48 o 
  15  19  -5     1946.25     2094.27    140.63 o 
  17  19  -5     1175.06     1478.72    110.25 o 
  19  19  -5     2078.64     2092.28    118.45 o 
  21  19  -5     4012.50     3735.85    189.33 o 
   1  21  -5     6754.03     7074.78    106.25 o 
   3  21  -5    21827.75    21735.37    287.65 o 
   5  21  -5     1730.70     1887.01     69.94 o 
   7  21  -5    25126.57    24089.72    353.41 o 
   9  21  -5      595.29      779.88     73.69 o 
  11  21  -5    12230.71    12168.48    235.37 o 
  13  21  -5     6291.99     6408.54    104.36 o 
  15  21  -5     6939.47     7005.76    102.54 o 
  17  21  -5     2030.10     2103.00    114.19 o 
  19  21  -5      246.73      277.46    117.98 o 
  21  21  -5     2538.56     2365.47    129.64 o 
   1  23  -5     2288.95     2428.40     99.77 o 
   3  23  -5     7576.66     7790.20    170.05 o 
   5  23  -5     6557.29     6279.92     95.13 o 
   7  23  -5     4393.08     4295.45     79.62 o 
   9  23  -5     3761.79     3513.04     78.37 o 
  11  23  -5     4489.67     4690.47    128.04 o 
  13  23  -5     4773.96     4896.42    135.81 o 
  15  23  -5      756.96      914.81     84.04 o 
  17  23  -5     2195.55     2469.18    107.69 o 
  19  23  -5     1436.86     1286.04    122.68 o 
   1  25  -5    13603.24    13861.09    197.23 o 
   3  25  -5     7293.26     7294.67    158.64 o 
   5  25  -5     2653.42     2640.04     95.20 o 
   7  25  -5    32126.90    32128.31    382.16 o 
   9  25  -5     6340.90     6582.32     88.95 o 
  11  25  -5     6198.15     6454.13    139.33 o 
  13  25  -5      294.06      491.81     87.68 o 
  15  25  -5     2982.32     3255.82    173.84 o 
  17  25  -5     3592.37     3459.88    124.80 o 
  19  25  -5      780.03      759.41    119.20 o 
   1  27  -5    11510.71    11372.87    291.06 o 
   3  27  -5     6327.90     6848.12     91.48 o 
   5  27  -5    22652.38    23036.42    233.04 o 
   7  27  -5     2506.19     2743.36     76.68 o 
   9  27  -5     1654.95     1769.81    106.95 o 
  11  27  -5     4632.13     4992.02     89.64 o 
  13  27  -5     6699.21     6450.57     93.79 o 
  15  27  -5       75.52      109.32     94.11 o 
  17  27  -5     9411.88     8790.85    287.69 o 
   1  29  -5     3305.78     3144.94     76.81 o 
   3  29  -5     3008.55     3152.18     82.77 o 
   5  29  -5     5398.64     5454.62     94.25 o 
   7  29  -5     2417.93     2559.51     80.20 o 
   9  29  -5      100.67      179.29     94.78 o 
  11  29  -5     3987.10     4187.51     92.78 o 
  13  29  -5     2113.58     2321.27     96.93 o 
  15  29  -5      584.11      516.05     89.07 o 
  17  29  -5      291.81      437.56     96.20 o 
   1  31  -5     6529.13     6831.88    181.99 o 
   3  31  -5     7493.97     7667.18    153.79 o 
   5  31  -5     6083.88     6024.70     92.34 o 
   7  31  -5     4887.22     5059.71     89.04 o 
   9  31  -5     3180.23     3249.33     92.59 o 
  11  31  -5     1257.12     1517.10     94.23 o 
  13  31  -5     2341.23     2355.17     94.94 o 
  15  31  -5     5938.90     5926.88    113.07 o 
   1  33  -5     5528.32     5777.24    173.58 o 
   3  33  -5     2680.19     2823.06     99.83 o 
   5  33  -5     1149.03     1319.48     78.71 o 
   7  33  -5      395.48      408.03     84.21 o 
   9  33  -5     7524.75     7787.76    185.97 o 
  11  33  -5     4732.97     4786.19    164.60 o 
  13  33  -5     4551.19     4258.92    169.63 o 
   1  35  -5      393.45      493.42    101.38 o 
   3  35  -5     1574.86     1584.21     92.37 o 
   5  35  -5     1964.92     2202.09     97.32 o 
   7  35  -5      991.90     1015.60     99.80 o 
   9  35  -5     2968.00     2879.29    104.13 o 
  11  35  -5     1868.49     1938.56     97.07 o 
   1  37  -5     1820.33     1815.48    109.41 o 
   3  37  -5      416.33      662.01     96.45 o 
   5  37  -5     3969.45     4321.51    136.54 o 
   7  37  -5     2262.32     2419.45    212.00 o 
   9  37  -5      334.72      378.14    114.02 o 
   1  39  -5     7810.39     7474.39    249.45 o 
   3  39  -5     2441.46     2580.50    104.60 o 
   5  39  -5     2012.93     1891.54    104.83 o 
   7  39  -5     2263.20     2207.01    125.91 o 
   0   0  -4    64113.35    64879.96    374.69 o 
   4   0  -4    86338.41    82385.72    726.19 o 
   8   0  -4   104103.16   102046.22   7460.97 o 
  12   0  -4    20927.13    20957.59    228.51 o 
  16   0  -4      167.80      -25.54    169.37 o 
  20   0  -4     9796.73    10638.75    203.31 o 
  24   0  -4    10945.92    10443.85    229.18 o 
   2   2  -4     8711.21     9184.85    110.10 o 
   4   2  -4    20035.17    20703.51    236.65 o 
   6   2  -4    21730.52    21028.24    515.08 o 
   8   2  -4    37793.59    36625.38   1350.92 o 
  10   2  -4    69265.38    71732.52    303.27 o 
  12   2  -4    21118.93    21475.93    160.63 o 
  14   2  -4    19831.02    20710.25    168.69 o 
  16   2  -4     5050.12     5407.87    140.57 o 
  18   2  -4    18484.84    18571.11    418.20 o 
  20   2  -4     4303.20     4423.62    133.18 o 
  22   2  -4      824.38     1224.68    269.00 o 
  24   2  -4     2657.33     2874.09    159.95 o 
  26   2  -4      503.67      462.64    165.74 o 
   0   4  -4    45611.11    41181.23    598.11 o 
   2   4  -4    44864.41    44039.48    284.26 o 
   4   4  -4    34450.25    34142.84    423.07 o 
   6   4  -4    11088.12    10859.66    175.07 o 
   8   4  -4    46641.87    46575.48   1333.91 o 
  10   4  -4     1719.50     1778.57     92.92 o 
  12   4  -4     1928.91     2029.72    131.37 o 
  14   4  -4     8359.71     8751.36    139.23 o 
  16   4  -4    10568.41    10764.75    444.08 o 
  18   4  -4     1544.89     1634.56    125.09 o 
  20   4  -4     2558.90     2933.98    255.06 o 
  22   4  -4     7058.26     7015.20    277.40 o 
  24   4  -4     2772.88     2809.64    147.18 o 
  26   4  -4     3418.41     3182.86    173.82 o 
   2   6  -4     4629.17     5002.87     88.01 o 
   4   6  -4    37170.49    36625.16    417.11 o 
   6   6  -4     4748.49     4337.34     80.95 o 
   8   6  -4    24577.72    23443.40    648.28 o 
  10   6  -4    27826.55    27610.08    441.14 o 
  12   6  -4    22668.32    22287.96    356.55 o 
  14   6  -4    13925.76    14097.27    294.56 o 
  16   6  -4    26620.18    27377.01    356.54 o 
  18   6  -4    15281.29    15546.46    198.94 o 
  20   6  -4     5227.73     5510.68    144.77 o 
  22   6  -4     3514.15     3660.30    313.02 o 
  24   6  -4     1094.22     1058.35    142.33 o 
   0   8  -4    13586.90    13811.98    271.77 o 
   2   8  -4    65324.11    62141.43    771.58 o 
   4   8  -4    16798.05    16199.57    146.83 o 
   6   8  -4    48520.33    47066.88    520.24 o 
   8   8  -4     8686.01     8568.76    181.57 o 
  10   8  -4     3252.91     3186.41     94.96 o 
  12   8  -4     8300.54     7935.29    138.38 o 
  14   8  -4      954.82     1022.92    141.63 o 
  16   8  -4     3556.12     3734.46     99.54 o 
  18   8  -4     8064.00     8181.71    140.79 o 
  20   8  -4      788.33      832.68    140.41 o 
  22   8  -4     6935.57     7130.85    149.03 o 
  24   8  -4     1138.23      871.08    144.35 o 
   2  10  -4    42068.04    43375.02    525.09 o 
   4  10  -4     9288.05     9132.69     91.78 o 
   6  10  -4      894.32      942.31     60.74 o 
   8  10  -4    41111.06    40171.84    672.59 o 
  10  10  -4     2406.09     2273.97     88.91 o 
  12  10  -4    13320.09    13416.30    226.90 o 
  14  10  -4     4508.60     4703.28    121.75 o 
  16  10  -4    29732.09    29006.68    598.81 o 
  18  10  -4     2686.10     2658.77    103.29 o 
  20  10  -4    12825.91    12981.78    155.01 o 
  22  10  -4     1667.34     1565.61    150.15 o 
  24  10  -4      483.21      825.06    159.26 o 
   0  12  -4      335.67      543.43     83.01 o 
   2  12  -4   118249.30   114270.92   1356.84 o 
   4  12  -4    33614.54    33546.07    406.44 o 
   6  12  -4    31471.77    30720.98    383.48 o 
   8  12  -4    14016.02    13924.40    295.96 o 
  10  12  -4     9891.03     9585.47    124.73 o 
  12  12  -4      833.72      725.26     87.88 o 
  14  12  -4      372.36      440.92     96.04 o 
  16  12  -4     9815.37     9689.25    125.86 o 
  18  12  -4    10335.19    10342.44    251.64 o 
  20  12  -4     2078.84     1862.20    118.78 o 
  22  12  -4     3871.72     3982.85    158.07 o 
  24  12  -4       24.84       -8.32    160.86 o 
   2  14  -4     4316.33     4011.41     74.18 o 
   4  14  -4    25758.67    25139.68    249.91 o 
   6  14  -4     8984.12     8908.56    181.45 o 
   8  14  -4    12068.38    11744.41    192.15 o 
  10  14  -4     7861.19     7866.58    181.72 o 
  12  14  -4    16194.49    16138.87    234.24 o 
  14  14  -4     6623.49     6583.71    213.47 o 
  16  14  -4    23693.97    23648.02    444.19 o 
  18  14  -4     6130.67     6451.05    167.57 o 
  20  14  -4     5186.72     5060.29    138.96 o 
  22  14  -4     2922.33     2750.14    124.36 o 
  24  14  -4      561.23      693.90    275.22 o 
   0  16  -4    66665.59    68859.30   1233.95 o 
   2  16  -4    31035.59    29944.72    417.65 o 
   4  16  -4    17214.11    16741.29    253.53 o 
   6  16  -4    53871.75    53579.07    546.72 o 
   8  16  -4     1075.71     1203.87     73.79 o 
  10  16  -4     3256.57     3133.47     97.77 o 
  12  16  -4     4423.04     4478.63     83.61 o 
  14  16  -4     4035.79     4122.25     93.21 o 
  16  16  -4      604.97      658.48     99.74 o 
  18  16  -4     3379.03     3891.97    111.24 o 
  20  16  -4     1937.93     2017.83    109.64 o 
  22  16  -4     3692.24     3758.86    125.35 o 
  24  16  -4     3407.70     3336.31    162.15 o 
   2  18  -4    10285.29     9734.98    168.00 o 
   4  18  -4     6847.48     6887.90    101.96 o 
   6  18  -4    17979.06    17817.83    234.17 o 
   8  18  -4    12098.20    11635.91    219.44 o 
  10  18  -4    28857.07    28950.87    383.97 o 
  12  18  -4     8532.35     8760.81    192.31 o 
  14  18  -4    10675.91    10714.67    131.47 o 
  16  18  -4    10647.84    10644.27    189.50 o 
  18  18  -4    10175.14    10349.85    237.33 o 
  20  18  -4     4040.87     4159.05    118.33 o 
  22  18  -4     3533.72     3443.54    128.20 o 
   0  20  -4    28490.71    29179.48    672.89 o 
   2  20  -4    13125.88    12654.04    182.94 o 
   4  20  -4    30121.45    30372.15    584.68 o 
   6  20  -4     3906.54     3736.35     73.51 o 
   8  20  -4    31983.37    31564.19    435.02 o 
  10  20  -4    15768.06    15437.91    234.59 o 
  12  20  -4     5734.24     5451.67     85.15 o 
  14  20  -4     1002.47     1036.78     77.75 o 
  16  20  -4     1258.23     1441.90     94.71 o 
  18  20  -4     1128.38     1215.45    140.27 o 
  20  20  -4     3919.90     3641.54    115.15 o 
  22  20  -4     2338.16     2166.20    125.08 o 
   2  22  -4     5223.04     5169.66    106.28 o 
   4  22  -4     4399.67     4374.33    125.25 o 
   6  22  -4     5144.97     5155.65    105.00 o 
   8  22  -4      451.63      387.17     76.65 o 
  10  22  -4    31939.31    31349.29    437.13 o 
  12  22  -4     1928.50     2043.97     87.30 o 
  14  22  -4    36365.86    36038.68    312.48 o 
  16  22  -4      384.14      601.43     84.20 o 
  18  22  -4     1179.91     1287.11    113.14 o 
  20  22  -4      503.36      812.62    143.79 o 
  22  22  -4     3025.18     2666.25    128.03 o 
   0  24  -4    19455.01    19909.76    374.32 o 
   2  24  -4    14630.13    14903.24    244.37 o 
   4  24  -4    13190.90    13653.27    222.25 o 
   6  24  -4      917.91     1008.72     72.59 o 
   8  24  -4    18411.50    17893.84    235.48 o 
  10  24  -4     8441.32     8675.15    166.31 o 
  12  24  -4     2521.16     2581.52     87.42 o 
  14  24  -4       67.32      178.88     88.09 o 
  16  24  -4     1461.27     1643.52     87.64 o 
  18  24  -4      321.55      484.76    103.91 o 
  20  24  -4     2821.27     2693.41    126.61 o 
   2  26  -4      181.39      331.64     72.25 o 
   4  26  -4     3055.97     3235.73     77.53 o 
   6  26  -4     5659.26     5920.37     98.45 o 
   8  26  -4     4924.45     4835.64     85.56 o 
  10  26  -4    16095.10    16107.40    316.04 o 
  12  26  -4     8544.23     8716.80    188.08 o 
  14  26  -4     6449.29     6687.42    144.07 o 
  16  26  -4     3975.70     4000.88     92.77 o 
  18  26  -4     5624.22     5190.64    117.08 o 
  20  26  -4     1645.27     1379.14    122.60 o 
   0  28  -4    16606.90    17176.26    711.00 o 
   2  28  -4    14740.96    15161.63    326.97 o 
   4  28  -4     2844.61     2958.01     80.40 o 
   6  28  -4     3318.76     3394.64     77.55 o 
   8  28  -4     2788.96     3191.30     96.56 o 
  10  28  -4     2401.02     2518.79     87.39 o 
  12  28  -4     3503.92     3573.39     85.25 o 
  14  28  -4     1393.99     1384.97     83.99 o 
  16  28  -4     1432.17     1529.40     95.31 o 
  18  28  -4      884.32      653.06    102.38 o 
   2  30  -4     2112.16     2287.84    104.38 o 
   4  30  -4     9050.38     9365.48    176.20 o 
   6  30  -4      176.68      270.49     74.72 o 
   8  30  -4     2949.45     3077.79     83.22 o 
  10  30  -4     2969.06     2977.19    133.63 o 
  12  30  -4     7159.02     7272.86    196.58 o 
  14  30  -4     3881.86     3812.82    101.01 o 
  16  30  -4     4605.04     4350.74    106.67 o 
  18  30  -4      657.61      693.69    103.53 o 
   0  32  -4    11738.62    12056.64    503.16 o 
   2  32  -4    34006.95    35328.13    804.56 o 
   4  32  -4        8.16       60.18     83.95 o 
   6  32  -4     5691.05     5755.08     95.34 o 
   8  32  -4     1439.83     1650.19     86.91 o 
  10  32  -4     5844.03     5702.04    110.48 o 
  12  32  -4     3662.99     3865.70     96.86 o 
  14  32  -4      168.72      220.22     94.39 o 
  16  32  -4      767.17      794.47    105.59 o 
   2  34  -4     1646.34     1871.44     91.82 o 
   4  34  -4     2757.64     3223.60     89.14 o 
   6  34  -4      862.28     1023.76     90.05 o 
   8  34  -4     4072.25     4037.30    105.23 o 
  10  34  -4      278.80      417.83     87.22 o 
  12  34  -4     8614.69     8592.04    182.11 o 
  14  34  -4     2011.22     2108.11    105.32 o 
   0  36  -4     1966.46     2317.36    128.58 o 
   2  36  -4     9770.29    10410.69    246.53 o 
   4  36  -4     5250.72     5556.36     95.01 o 
   6  36  -4     5780.24     5974.13    121.80 o 
   8  36  -4      416.85      547.23    110.69 o 
  10  36  -4      941.96     1244.37    108.89 o 
  12  36  -4      283.78      362.74    104.55 o 
   2  38  -4      623.27      803.16     91.72 o 
   4  38  -4     1874.93     1954.71     93.57 o 
   6  38  -4     2079.81     2315.09    134.95 o 
   8  38  -4     3925.47     3930.80    138.60 o 
  10  38  -4     3462.27     3349.33    145.88 o 
   0  40  -4     7914.37     8368.21    283.72 o 
   2  40  -4     1034.66     1025.57     87.71 o 
   4  40  -4     5786.40     6255.41    194.32 o 
   6  40  -4       99.57       85.21     99.62 o 
   8  40  -4     1537.16     1715.47    122.31 o 
   2  42  -4      781.34      703.62     91.15 o 
   1   1  -3    14447.40    14846.19    135.48 o 
   3   1  -3     7639.92     7674.73    115.71 o 
   5   1  -3    14259.36    15213.90    171.22 o 
   7   1  -3    38404.62    39233.74   1774.96 o 
   9   1  -3    15918.49    16097.25    319.74 o 
  11   1  -3    25934.54    26710.71    182.53 o 
  13   1  -3    29154.56    28902.14    188.87 o 
  15   1  -3    11033.97    11424.21    368.81 o 
  17   1  -3    20828.36    21906.65    486.42 o 
  19   1  -3      716.29      752.05    132.38 o 
  21   1  -3     6606.59     7114.27    153.01 o 
  23   1  -3      311.49      360.58    143.40 o 
  25   1  -3     5719.63     5411.10    151.45 o 
   1   3  -3     6389.31     5794.25     88.11 o 
   3   3  -3    11719.96    10927.60    148.38 o 
   5   3  -3    30195.13    28994.35    350.53 o 
   7   3  -3   168752.48   167569.02   4549.50 o 
   9   3  -3     3568.01     3127.62     97.19 o 
  11   3  -3    16528.04    15860.57    315.64 o 
  13   3  -3    13908.63    14807.05    154.76 o 
  15   3  -3    20256.62    20095.85    174.03 o 
  17   3  -3    15764.62    15802.10    240.10 o 
  19   3  -3     6695.19     6984.17    163.15 o 
  21   3  -3    17066.18    17650.43    545.73 o 
  23   3  -3      632.91      750.01    133.67 o 
  25   3  -3     2025.57     1948.25    175.11 o 
   1   5  -3    30887.12    31567.39    357.62 o 
   3   5  -3    94133.03    95511.51   1056.12 o 
   5   5  -3    57130.22    55491.82    685.70 o 
   7   5  -3    17835.11    16778.25    401.97 o 
   9   5  -3    53780.40    52501.29   1001.55 o 
  11   5  -3    12785.76    12782.07    255.76 o 
  13   5  -3    20182.23    20618.71    399.77 o 
  15   5  -3     2156.24     2349.74    104.88 o 
  17   5  -3    15339.02    15411.06    547.58 o 
  19   5  -3    18675.13    19215.86    222.12 o 
  21   5  -3     7858.82     8303.82    183.31 o 
  23   5  -3     1529.27     1584.46    162.28 o 
  25   5  -3     2448.12     2413.37    148.51 o 
   1   7  -3    10614.99    10129.99    129.96 o 
   3   7  -3    50815.21    50785.57    671.53 o 
   5   7  -3    31972.15    32735.56    339.49 o 
   7   7  -3     4564.02     4624.11    108.35 o 
   9   7  -3    11135.28    10917.95    287.67 o 
  11   7  -3     6458.49     5839.17     97.58 o 
  13   7  -3    14652.60    14954.13    456.08 o 
  15   7  -3     4379.21     4502.07    131.62 o 
  17   7  -3     6399.51     6415.98    113.15 o 
  19   7  -3    10221.93    11077.60    208.51 o 
  21   7  -3     2690.75     2518.72    143.39 o 
  23   7  -3     5017.55     5240.28    157.39 o 
  25   7  -3     4404.43     4424.69    169.31 o 
   1   9  -3   132667.28   134280.72   1580.39 o 
   3   9  -3    21542.25    20884.52    263.71 o 
   5   9  -3    57342.14    56734.95    592.98 o 
   7   9  -3    15802.86    15068.45    171.35 o 
   9   9  -3    32956.93    31523.77    585.33 o 
  11   9  -3    12769.51    12444.57    361.86 o 
  13   9  -3    11468.63    11134.64    186.59 o 
  15   9  -3    17400.95    17372.16    286.18 o 
  17   9  -3     2152.03     2291.60    104.48 o 
  19   9  -3    21835.74    22045.57    447.77 o 
  21   9  -3     1384.40     1616.45    143.34 o 
  23   9  -3     4232.16     4362.62    169.87 o 
  25   9  -3     1267.97     1436.95    146.85 o 
   1  11  -3    63887.95    63630.94    777.71 o 
   3  11  -3    42221.30    42015.65    582.34 o 
   5  11  -3    51995.57    48930.70    560.60 o 
   7  11  -3     3734.88     3557.08     77.77 o 
   9  11  -3    39595.96    38416.70    475.40 o 
  11  11  -3    29512.12    28493.65    464.95 o 
  13  11  -3    19580.14    19329.79    375.22 o 
  15  11  -3    15259.08    15447.79    490.61 o 
  17  11  -3     2566.65     2749.76    113.14 o 
  19  11  -3     9780.64     9784.34    209.93 o 
  21  11  -3      113.60      233.02    110.33 o 
  23  11  -3     8295.72     8556.07    202.97 o 
  25  11  -3     1147.54     1136.97    163.94 o 
   1  13  -3    15504.28    15334.59    277.81 o 
   3  13  -3    12960.52    12491.17    152.45 o 
   5  13  -3    19199.09    17806.91    317.15 o 
   7  13  -3    13700.22    13424.32    276.67 o 
   9  13  -3     7020.08     7213.13    149.63 o 
  11  13  -3    10759.12    10775.01    214.63 o 
  13  13  -3      217.00      341.74     78.10 o 
  15  13  -3     2254.73     2378.57    120.05 o 
  17  13  -3     2140.96     2027.38     98.15 o 
  19  13  -3    10663.16    10685.37    187.20 o 
  21  13  -3     2272.30     2344.26    107.98 o 
  23  13  -3     2573.53     2517.65    158.57 o 
  25  13  -3     1749.80     1837.88    167.21 o 
   1  15  -3    54866.88    52950.48    713.52 o 
   3  15  -3    13627.26    13216.21    236.96 o 
   5  15  -3   105102.49   105046.16   1694.87 o 
   7  15  -3    21365.64    20036.88    301.79 o 
   9  15  -3    44603.33    44161.92    599.85 o 
  11  15  -3     1793.39     1954.97     78.06 o 
  13  15  -3    21902.29    21826.19    364.51 o 
  15  15  -3    12645.13    12999.14    259.35 o 
  17  15  -3      667.82      946.04    106.63 o 
  19  15  -3     2670.71     2804.76    105.03 o 
  21  15  -3     3063.20     3265.73    117.65 o 
  23  15  -3     4065.91     3862.30    130.17 o 
  25  15  -3      369.82      372.64    168.50 o 
   1  17  -3    78550.01    76911.98   1168.28 o 
   3  17  -3    30068.08    28027.72    457.32 o 
   5  17  -3     4553.39     4431.79     77.33 o 
   7  17  -3    38316.55    37962.62    638.66 o 
   9  17  -3     6474.22     6274.25    125.51 o 
  11  17  -3    14063.05    13802.27    125.01 o 
  13  17  -3    18820.11    18567.54    209.59 o 
  15  17  -3    11215.19    10935.46    181.19 o 
  17  17  -3     5057.51     4847.31    206.06 o 
  19  17  -3     1051.73     1051.08    101.74 o 
  21  17  -3     3289.76     3375.44    150.02 o 
  23  17  -3      466.63      372.23    121.11 o 
   1  19  -3     1238.68     1119.14     67.22 o 
   3  19  -3    19764.73    18925.83    300.04 o 
   5  19  -3     1892.05     1982.73     78.40 o 
   7  19  -3     1122.07     1266.78     74.18 o 
   9  19  -3     6417.25     6398.46    167.08 o 
  11  19  -3    17339.28    16619.50    340.58 o 
  13  19  -3    13319.80    13135.54    229.61 o 
  15  19  -3     1545.10     1638.94     86.43 o 
  17  19  -3    12346.62    12540.67    275.18 o 
  19  19  -3      270.21      395.94    108.96 o 
  21  19  -3     1770.38     1733.24    115.14 o 
  23  19  -3     1035.02     1011.53    125.35 o 
   1  21  -3     1876.18     2068.98     70.17 o 
   3  21  -3     2426.40     2675.62     84.62 o 
   5  21  -3    14519.77    13858.17    169.69 o 
   7  21  -3    31232.17    30778.38    559.14 o 
   9  21  -3    12570.77    12207.11    189.36 o 
  11  21  -3     7709.44     7744.58    214.05 o 
  13  21  -3    11764.77    11559.32    204.43 o 
  15  21  -3     3945.13     3722.59     91.24 o 
  17  21  -3    12943.07    12824.94    146.77 o 
  19  21  -3     2032.24     1891.27    113.64 o 
  21  21  -3     9597.64     9493.75    135.07 o 
  23  21  -3      344.90      399.28    127.15 o 
   1  23  -3     3836.38     3752.55    115.30 o 
   3  23  -3    13327.58    13201.78    230.75 o 
   5  23  -3    13631.92    13829.82    220.60 o 
   7  23  -3    16885.89    17024.07    352.87 o 
   9  23  -3     9549.19     9898.94    170.77 o 
  11  23  -3    27845.97    27633.01    407.62 o 
  13  23  -3     9263.48     9023.19    138.56 o 
  15  23  -3     6376.14     6627.41    105.67 o 
  17  23  -3    11045.58    11233.40    284.94 o 
  19  23  -3     5004.93     4867.11    116.74 o 
  21  23  -3     6970.40     7002.14    177.13 o 
  23  23  -3      396.00      285.64    317.90 o 
   1  25  -3     3036.59     3332.07    119.01 o 
   3  25  -3    14396.97    14579.98    195.63 o 
   5  25  -3    12419.08    12536.47    232.96 o 
   7  25  -3     1318.09     1249.67     72.54 o 
   9  25  -3     2893.78     2821.89    112.21 o 
  11  25  -3    13421.73    13386.38    200.83 o 
  13  25  -3    17095.79    16873.35    247.06 o 
  15  25  -3      393.27      418.25     86.54 o 
  17  25  -3     6643.14     6633.19    100.64 o 
  19  25  -3     2546.94     2460.91    110.40 o 
  21  25  -3     2131.08     1941.39    122.21 o 
   1  27  -3    12296.18    12838.13    243.48 o 
   3  27  -3    15587.49    16368.55    291.26 o 
   5  27  -3     1218.42     1365.71     70.98 o 
   7  27  -3     5555.28     5437.68    123.24 o 
   9  27  -3     2168.74     2269.56     85.84 o 
  11  27  -3     8338.14     8439.54    128.59 o 
  13  27  -3     6337.26     6582.44    119.39 o 
  15  27  -3     3348.12     3403.14    100.95 o 
  17  27  -3     4276.65     4282.01    110.56 o 
  19  27  -3      955.05      995.30    105.25 o 
  21  27  -3     1872.57     1659.36    134.54 o 
   1  29  -3    24369.77    25201.79    647.47 o 
   3  29  -3     2501.16     2827.05     78.37 o 
   5  29  -3    12035.50    12405.35    254.31 o 
   7  29  -3     8650.88     9086.31    198.94 o 
   9  29  -3    14741.86    15051.23    209.74 o 
  11  29  -3      203.11      257.14     88.01 o 
  13  29  -3     9479.75     9271.29    113.45 o 
  15  29  -3     6575.16     6629.51    102.64 o 
  17  29  -3       78.97      143.49     96.93 o 
  19  29  -3     1367.26     1371.78    111.10 o 
   1  31  -3     4150.53     4369.14    151.79 o 
   3  31  -3     1779.64     1844.47     79.55 o 
   5  31  -3     8141.02     8586.65    180.17 o 
   7  31  -3      109.27      302.71     89.17 o 
   9  31  -3     8794.44     8666.31    163.48 o 
  11  31  -3     2840.69     3048.46     95.27 o 
  13  31  -3     1302.20     1400.96     89.34 o 
  15  31  -3     2099.11     2054.77    134.38 o 
  17  31  -3     3746.52     3456.66    113.01 o 
  19  31  -3     4698.28     4218.98    113.78 o 
   1  33  -3     5487.45     5851.40    140.59 o 
   3  33  -3     1148.34     1397.59     79.89 o 
   5  33  -3    10387.32    11013.21    246.72 o 
   7  33  -3     3693.68     4024.76    171.92 o 
   9  33  -3     1022.27     1012.62     97.30 o 
  11  33  -3      671.73      900.94    100.40 o 
  13  33  -3     1831.16     1864.44    101.23 o 
  15  33  -3     2691.87     2392.93    101.87 o 
  17  33  -3      681.37      662.12    105.69 o 
   1  35  -3    16194.88    17116.00    293.91 o 
   3  35  -3     1821.51     1889.57     87.84 o 
   5  35  -3     4437.70     4709.03    136.95 o 
   7  35  -3      305.13      420.22     89.79 o 
   9  35  -3     4451.04     4704.90    122.78 o 
  11  35  -3      639.92      636.60    109.09 o 
  13  35  -3     4708.27     4720.31    205.21 o 
  15  35  -3     3639.19     3558.13    155.83 o 
   1  37  -3     6930.04     7289.70    122.45 o 
   3  37  -3    11010.83    11563.57    272.16 o 
   5  37  -3     7457.70     7579.46    163.92 o 
   7  37  -3      954.80     1033.46     96.31 o 
   9  37  -3     2569.55     2661.88    105.45 o 
  11  37  -3     3076.02     2955.38    119.46 o 
  13  37  -3     3532.88     3345.92    132.96 o 
   1  39  -3     1844.85     1967.16     86.13 o 
   3  39  -3     1931.11     1935.51     89.13 o 
   5  39  -3      320.41      291.88     91.82 o 
   7  39  -3     1668.63     1962.63     97.04 o 
   9  39  -3     3749.02     3727.67    110.20 o 
  11  39  -3     1245.50     1041.67    113.78 o 
   1  41  -3     2616.46     2720.58     86.25 o 
   3  41  -3      497.51      521.51     90.63 o 
   5  41  -3      767.90      787.51     92.10 o 
   7  41  -3     3706.06     3453.55    148.07 o 
   9  41  -3     1627.23     1521.99    115.25 o 
   1  43  -3     1458.02     1566.49     88.23 o 
   3  43  -3     4039.58     3884.56    112.60 o 
   5  43  -3      170.42       76.19    187.61 o 
   2   0  -2    63847.73    70432.75   1776.82 o 
   6   0  -2   229826.45   240994.84    728.54 o 
  10   0  -2    39235.07    37960.98    294.04 o 
  14   0  -2    52630.45    54792.99    344.11 o 
  18   0  -2    32794.58    33806.16    267.49 o 
  22   0  -2     8012.87     8131.54    240.94 o 
  26   0  -2      266.37      269.51    205.32 o 
   0   2  -2    40044.49    41789.66    526.95 o 
   2   2  -2    75078.77    79315.00    838.56 o 
   4   2  -2   146963.13   150738.23   2778.52 o 
   6   2  -2    42634.69    45159.94    840.54 o 
   8   2  -2    61902.24    63371.54   1127.78 o 
  10   2  -2    41735.55    41069.45    635.57 o 
  12   2  -2     7656.41     7739.34    165.92 o 
  14   2  -2      442.92      631.05    135.05 o 
  16   2  -2    10709.04    11158.55    156.12 o 
  18   2  -2     3033.72     3277.93    129.26 o 
  20   2  -2    11185.61    11437.52    158.46 o 
  22   2  -2     2521.63     2499.40    201.29 o 
  24   2  -2     8012.47     8036.26    164.75 o 
  26   2  -2      608.66      587.56    155.66 o 
   2   4  -2    48040.49    51175.22    610.88 o 
   4   4  -2     7331.28     7429.96     96.71 o 
   6   4  -2    90509.01    92319.77   1346.28 o 
   8   4  -2    54681.44    57096.57   1158.65 o 
  10   4  -2    15069.22    13418.12    192.66 o 
  12   4  -2    32293.05    30920.56    492.55 o 
  14   4  -2    89842.73    90830.04   1613.66 o 
  16   4  -2    19767.34    19904.29    165.52 o 
  18   4  -2    16691.76    16835.24    173.90 o 
  20   4  -2     3843.37     4149.01    270.35 o 
  22   4  -2    12867.63    13527.13    190.70 o 
  24   4  -2     2179.28     2295.77    154.09 o 
  26   4  -2      605.53      797.82    143.64 o 
   0   6  -2    66941.02    69622.07   1172.52 o 
   2   6  -2    79258.48    79328.10    888.64 o 
   4   6  -2    15115.16    15761.64    148.70 o 
   6   6  -2    39807.38    40064.68    705.36 o 
   8   6  -2     7501.83     7696.69    107.73 o 
  10   6  -2    22897.60    22101.30    527.52 o 
  12   6  -2    11859.52    12036.67    165.79 o 
  14   6  -2     1293.08     1534.20    101.86 o 
  16   6  -2     4870.23     4653.92    106.98 o 
  18   6  -2     5527.82     5632.20    170.88 o 
  20   6  -2     7685.85     7843.31    142.05 o 
  22   6  -2     7833.15     8053.55    158.35 o 
  24   6  -2     5453.37     5537.08    301.26 o 
  26   6  -2     5707.32     6015.79    187.79 o 
   2   8  -2    18532.64    18777.87    273.01 o 
   4   8  -2    39229.69    40260.32    640.33 o 
   6   8  -2    46031.86    46990.17    631.64 o 
   8   8  -2    51173.75    49531.20    896.26 o 
  10   8  -2    19064.87    18543.39    362.82 o 
  12   8  -2    11709.75    11164.79    214.34 o 
  14   8  -2    16918.52    17302.84    446.18 o 
  16   8  -2    16268.68    16617.34    396.27 o 
  18   8  -2    16969.10    17191.73    451.81 o 
  20   8  -2    13751.15    14846.38    159.29 o 
  22   8  -2     4178.75     4655.66    140.89 o 
  24   8  -2     1575.35     1750.15    169.17 o 
  26   8  -2       79.25      344.07    215.74 o 
   0  10  -2    11748.25    12305.40    238.69 o 
   2  10  -2   302801.50   286193.06   5988.48 o 
   4  10  -2    21168.83    21339.30    427.40 o 
   6  10  -2   221063.58   217389.73   5161.43 o 
   8  10  -2     6517.96     6793.74    104.70 o 
  10  10  -2    17697.49    16932.63    327.16 o 
  12  10  -2     3662.56     3572.37    106.80 o 
  14  10  -2     1943.55     1893.72     89.45 o 
  16  10  -2    10837.52    10948.47    261.53 o 
  18  10  -2     2252.88     2426.47    109.96 o 
  20  10  -2      570.28      656.52    105.23 o 
  22  10  -2    14868.13    15028.37    188.25 o 
  24  10  -2      254.82      439.89    150.20 o 
  26  10  -2     4569.28     4693.43    203.31 o 
   2  12  -2    15030.34    15816.14    290.06 o 
   4  12  -2    38026.00    38596.49    662.62 o 
   6  12  -2      498.29      793.13     77.91 o 
   8  12  -2    25603.00    23807.01    418.25 o 
  10  12  -2    19930.85    20580.45    350.50 o 
  12  12  -2    50138.70    49942.37    964.09 o 
  14  12  -2     4046.22     4129.79    148.57 o 
  16  12  -2    13065.81    13289.82    227.77 o 
  18  12  -2    13938.41    14107.46    255.61 o 
  20  12  -2     3072.62     3259.56    110.56 o 
  22  12  -2      531.04      523.34    117.83 o 
  24  12  -2      551.83      799.21    169.95 o 
  26  12  -2      816.11      857.58    168.84 o 
   0  14  -2     7743.06     7475.43    224.38 o 
   2  14  -2    72563.07    72303.30   1195.45 o 
   4  14  -2    12116.25    11894.08    187.61 o 
   6  14  -2    29844.46    28549.78    537.99 o 
   8  14  -2     2595.70     2468.30     80.99 o 
  10  14  -2    21286.49    21911.85    402.61 o 
  12  14  -2     1774.58     1755.66     79.82 o 
  14  14  -2     3098.37     3300.84     82.11 o 
  16  14  -2    11527.62    11210.25    315.81 o 
  18  14  -2     5797.40     5985.15    112.03 o 
  20  14  -2     1644.66     1638.04    111.66 o 
  22  14  -2     3648.23     3754.26    119.79 o 
  24  14  -2     1588.79     1542.90    132.72 o 
  26  14  -2     7797.75     7244.91    208.29 o 
   2  16  -2      146.99      154.71     77.03 o 
   4  16  -2    19016.64    18925.34    347.75 o 
   6  16  -2    11391.12    11045.90    244.51 o 
   8  16  -2    58339.11    55288.46    773.73 o 
  10  16  -2    55674.46    54624.05    819.17 o 
  12  16  -2    17198.90    17031.85    283.18 o 
  14  16  -2    26164.14    25495.29    345.52 o 
  16  16  -2    20895.79    20663.99    624.01 o 
  18  16  -2     9587.51     9614.79    124.94 o 
  20  16  -2    15184.15    15385.62    206.58 o 
  22  16  -2     1518.28     1472.54    131.26 o 
  24  16  -2      424.74      474.41    130.97 o 
   0  18  -2    24460.27    22525.37    551.15 o 
   2  18  -2     1426.97     1317.69     73.24 o 
   4  18  -2    94908.29    92021.57   1446.57 o 
   6  18  -2     2004.28     1919.88     73.12 o 
   8  18  -2    10594.24     9848.14    178.37 o 
  10  18  -2      232.25      441.63     74.09 o 
  12  18  -2      786.55      855.85     83.06 o 
  14  18  -2     1478.43     1546.86     83.17 o 
  16  18  -2     2221.46     2168.37     87.74 o 
  18  18  -2     2180.34     2325.50    108.10 o 
  20  18  -2     8232.43     8009.19    310.76 o 
  22  18  -2     5672.08     5501.54    137.60 o 
  24  18  -2     5711.62     5667.78    277.68 o 
   2  20  -2     5699.15     5312.71     84.94 o 
   4  20  -2    15932.38    15971.24    242.85 o 
   6  20  -2    19599.33    19315.30    362.94 o 
   8  20  -2     6927.36     7223.32    194.05 o 
  10  20  -2    17331.31    17290.53    264.17 o 
  12  20  -2    17894.35    17220.13    322.91 o 
  14  20  -2    14044.70    13717.47    219.89 o 
  16  20  -2     3980.93     3892.37    118.15 o 
  18  20  -2     7705.18     7753.19    118.26 o 
  20  20  -2     8094.65     7713.36    127.40 o 
  22  20  -2     2419.37     2278.56    122.69 o 
  24  20  -2     1053.86     1000.30    129.99 o 
   0  22  -2   143819.52   145266.27   5414.03 o 
   2  22  -2     6304.01     6585.15    194.25 o 
   4  22  -2    45446.18    45695.45    675.18 o 
   6  22  -2     3016.65     3044.77     87.82 o 
   8  22  -2    19753.91    19414.47    239.20 o 
  10  22  -2     9185.38     9119.37    198.77 o 
  12  22  -2    21086.04    20540.79    350.56 o 
  14  22  -2     1616.42     1785.42     83.42 o 
  16  22  -2     3831.55     3841.26     96.71 o 
  18  22  -2     1267.43     1360.33     97.36 o 
  20  22  -2     2544.77     2574.55    121.71 o 
  22  22  -2       90.49      117.87    133.04 o 
  24  22  -2    10687.40     9530.86    261.12 o 
   2  24  -2    10750.44    11228.21    252.84 o 
   4  24  -2    14034.57    13995.55    185.82 o 
   6  24  -2     9860.42     9833.14    175.21 o 
   8  24  -2     4429.21     4763.68     82.00 o 
  10  24  -2    24652.98    24881.46    485.96 o 
  12  24  -2     9196.79     8881.87    137.26 o 
  14  24  -2    16261.01    15961.84    353.97 o 
  16  24  -2     6696.47     6820.82     94.75 o 
  18  24  -2     7772.59     7966.70    105.43 o 
  20  24  -2     1512.13     1623.30    120.18 o 
  22  24  -2     3156.48     2960.41    132.96 o 
   0  26  -2     4815.20     4913.97    223.29 o 
   2  26  -2     3854.11     4097.09    106.39 o 
   4  26  -2    20800.54    21253.98    467.13 o 
   6  26  -2     2785.42     2799.03     82.89 o 
   8  26  -2     5360.33     5230.67     88.32 o 
  10  26  -2        5.49      -13.29     77.24 o 
  12  26  -2     3472.05     3676.59    118.19 o 
  14  26  -2     1391.62     1400.42     86.16 o 
  16  26  -2     1334.02     1255.57     88.58 o 
  18  26  -2     1620.66     1672.74    100.18 o 
  20  26  -2     3552.14     3453.80    126.49 o 
  22  26  -2     3713.93     3483.52    134.39 o 
   2  28  -2     4391.54     4426.88    118.93 o 
   4  28  -2     1097.25     1087.71     75.47 o 
   6  28  -2     5291.54     5520.56    132.14 o 
   8  28  -2    14046.49    14379.83    367.39 o 
  10  28  -2    10693.31    10612.96    191.06 o 
  12  28  -2    17866.81    17854.21    173.40 o 
  14  28  -2    18720.06    18326.97    255.54 o 
  16  28  -2     8431.79     8333.76    201.20 o 
  18  28  -2     4070.66     3999.74    111.06 o 
  20  28  -2     2137.27     1899.63    117.60 o 
   0  30  -2     2389.38     2501.75    111.44 o 
   2  30  -2    40408.56    41844.29    783.86 o 
   4  30  -2     3154.07     3230.59     81.39 o 
   6  30  -2     8796.15     9080.69    241.48 o 
   8  30  -2     1398.83     1538.84     86.24 o 
  10  30  -2    16499.61    16526.58    372.78 o 
  12  30  -2     1116.91     1111.18    101.58 o 
  14  30  -2      312.79      397.97     90.12 o 
  16  30  -2     4917.49     4913.54    103.89 o 
  18  30  -2     2125.79     2026.87    109.06 o 
  20  30  -2        5.85      100.76    122.81 o 
   2  32  -2     6859.70     6755.98    207.50 o 
   4  32  -2     4172.53     4480.04     85.04 o 
   6  32  -2     2088.48     2237.51    155.76 o 
   8  32  -2    10197.60    10507.68    241.51 o 
  10  32  -2      334.55      430.74     93.06 o 
  12  32  -2    12989.82    12840.88    163.30 o 
  14  32  -2      157.75      250.68    105.43 o 
  16  32  -2     6758.28     6476.46    141.41 o 
  18  32  -2      767.91      791.98    115.78 o 
   0  34  -2     4689.44     4735.77    112.35 o 
   2  34  -2    18494.74    19724.89    429.10 o 
   4  34  -2     4661.56     4709.08    114.36 o 
   6  34  -2    13409.19    13528.08    248.06 o 
   8  34  -2      491.90      588.99     90.17 o 
  10  34  -2       90.78      156.61    102.67 o 
  12  34  -2      418.40      414.40    101.74 o 
  14  34  -2      879.24     1013.36    106.82 o 
  16  34  -2     1643.68     1468.05    115.49 o 
   2  36  -2     1649.69     1756.06     79.36 o 
   4  36  -2     1966.07     2164.17     78.78 o 
   6  36  -2     1614.41     1754.20     83.80 o 
   8  36  -2    11550.81    11988.83    327.39 o 
  10  36  -2     2540.47     2578.57    107.56 o 
  12  36  -2     4630.86     4629.08    173.73 o 
  14  36  -2      580.91      621.49    105.04 o 
  16  36  -2     5172.91     4913.94    122.42 o 
   0  38  -2    15772.31    15576.85    317.90 o 
   2  38  -2     3201.33     3303.12     82.18 o 
   4  38  -2     4414.34     4737.87     84.89 o 
   6  38  -2     1471.00     1498.64     80.87 o 
   8  38  -2     3190.02     3119.44    100.60 o 
  10  38  -2     1850.82     2081.56    132.24 o 
  12  38  -2      217.44      374.75    103.85 o 
  14  38  -2      527.99      620.40    108.64 o 
   2  40  -2     2914.27     3145.12     83.52 o 
   4  40  -2      361.17      425.38     79.62 o 
   6  40  -2     1120.54     1187.93     85.24 o 
   8  40  -2      933.38     1005.62     85.83 o 
  10  40  -2     4181.87     4121.75    101.17 o 
  12  40  -2     3395.07     2875.02    184.27 o 
   0  42  -2    12107.50    12173.94    410.57 o 
   2  42  -2     1344.65     1449.87     82.62 o 
   4  42  -2     5594.77     5552.73    113.36 o 
   6  42  -2     5930.02     5772.96    115.73 o 
   8  42  -2     8718.53     7670.34    249.04 o 
   2  44  -2       41.07       94.39     87.72 o 
   4  44  -2      320.20      358.47     84.37 o 
   1   1  -1    71640.58    83049.16    608.74 o 
   3   1  -1    83917.55    92886.98   2077.74 o 
   5   1  -1   220262.52   225239.72   7310.57 o 
   7   1  -1    40007.21    41368.78    522.46 o 
   9   1  -1    61239.85    64307.15    860.44 o 
  11   1  -1    34991.97    34580.08    438.32 o 
  13   1  -1    17639.81    18219.54    176.60 o 
  15   1  -1    11595.38    12030.99    138.38 o 
  17   1  -1    32528.74    33496.64    268.47 o 
  19   1  -1     5568.91     5807.75    218.31 o 
  21   1  -1    24101.98    26085.45    189.45 o 
  23   1  -1      465.99      478.34    114.86 o 
  25   1  -1     5347.61     5520.97    133.25 o 
  27   1  -1     1947.91     1809.92    149.97 o 
   1   3  -1   106886.70   113215.45   1395.12 o 
   3   3  -1    70566.40    73991.20   1328.68 o 
   5   3  -1    87597.48    91515.61   1422.25 o 
   7   3  -1    61485.79    61022.12    831.98 o 
   9   3  -1     9544.14    10196.17    196.50 o 
  11   3  -1    16749.21    16512.11    285.71 o 
  13   3  -1    19246.47    18454.23    244.94 o 
  15   3  -1     2731.65     2709.93    119.51 o 
  17   3  -1    10051.03    10198.92    119.42 o 
  19   3  -1     1427.75     1552.97    107.25 o 
  21   3  -1    11209.34    11858.92    152.35 o 
  23   3  -1     3776.18     3861.82    110.90 o 
  25   3  -1     4836.65     5237.60    142.67 o 
  27   3  -1     3112.23     2896.93    235.78 o 
   1   5  -1    30549.36    35010.39    469.25 o 
   3   5  -1   320319.59   318509.22   3593.76 o 
   5   5  -1   103445.73   107315.07   1649.04 o 
   7   5  -1    55708.74    54761.29    750.96 o 
   9   5  -1    68797.59    70304.67   1159.73 o 
  11   5  -1    28725.71    28645.92    599.70 o 
  13   5  -1    26492.36    27080.83    464.17 o 
  15   5  -1    62246.25    63011.29   1038.24 o 
  17   5  -1     4225.55     4497.44     96.08 o 
  19   5  -1      501.58      851.76    107.95 o 
  21   5  -1    11746.42    12302.12    159.77 o 
  23   5  -1      305.13      445.19    114.31 o 
  25   5  -1     3369.11     3469.79    125.32 o 
  27   5  -1     6964.14     6418.93    276.00 o 
   1   7  -1   205466.58   212808.52   3250.70 o 
   3   7  -1     7849.38     9029.92    132.21 o 
   5   7  -1    67239.38    66666.30   1094.27 o 
   7   7  -1    66277.92    64521.27    975.36 o 
   9   7  -1    96023.77    94576.12   1423.09 o 
  11   7  -1    13491.43    13377.94    199.51 o 
  13   7  -1     3287.44     3274.58     91.26 o 
  15   7  -1    16684.61    17056.39    422.27 o 
  17   7  -1      617.91      698.00     90.51 o 
  19   7  -1    11173.74    11423.41    201.18 o 
  21   7  -1      434.83      414.01    111.17 o 
  23   7  -1    10208.53    10411.50    130.94 o 
  25   7  -1     1095.15     1191.31    135.75 o 
  27   7  -1     1900.77     2043.12    152.38 o 
   1   9  -1    65943.68    68491.08   1014.62 o 
   3   9  -1    18806.58    19388.88    359.85 o 
   5   9  -1    38222.78    38341.65    552.55 o 
   7   9  -1    37959.98    39102.55    580.78 o 
   9   9  -1    25307.22    24452.99    371.87 o 
  11   9  -1    59259.33    59772.39    876.48 o 
  13   9  -1    30867.28    31141.29    593.79 o 
  15   9  -1    26452.62    26116.16    589.74 o 
  17   9  -1     4475.30     4488.06     97.42 o 
  19   9  -1    14800.29    15099.30    285.64 o 
  21   9  -1      425.05      509.26     94.78 o 
  23   9  -1    10353.65    10976.80    132.22 o 
  25   9  -1     1253.19     1250.42    156.91 o 
  27   9  -1     3373.01     3377.58    196.02 o 
   1  11  -1    18087.76    18314.70    342.50 o 
   3  11  -1    30573.00    31576.81    611.30 o 
   5  11  -1    33605.54    32623.74    505.12 o 
   7  11  -1    20347.97    21365.84    274.07 o 
   9  11  -1    22355.54    22288.30    418.19 o 
  11  11  -1    32362.35    30003.17    418.68 o 
  13  11  -1    28005.55    27469.18    470.49 o 
  15  11  -1    15166.86    15174.40    286.16 o 
  17  11  -1    10956.62    11079.65    225.37 o 
  19  11  -1    16990.13    17043.49    302.34 o 
  21  11  -1      943.21      990.31     97.00 o 
  23  11  -1    18608.96    19390.88    242.11 o 
  25  11  -1     1385.52     1604.55    136.36 o 
  27  11  -1     3386.56     2870.86    179.33 o 
   1  13  -1    49687.09    48161.84    777.43 o 
   3  13  -1    13740.30    15140.80    267.56 o 
   5  13  -1    61882.60    62728.02   1007.39 o 
   7  13  -1    14805.19    14458.91    239.02 o 
   9  13  -1    45797.07    44037.81    669.69 o 
  11  13  -1    31610.44    31177.87    529.08 o 
  13  13  -1    23845.69    22784.88    434.06 o 
  15  13  -1    19255.22    18920.76    410.63 o 
  17  13  -1     4730.45     4760.48     92.53 o 
  19  13  -1     3336.52     3511.91     94.40 o 
  21  13  -1      378.17      486.23     97.67 o 
  23  13  -1    11863.55    11737.64    251.16 o 
  25  13  -1      207.60      328.59    139.18 o 
   1  15  -1    36868.93    36263.53    599.24 o 
   3  15  -1    86937.22    88914.15   1403.42 o 
   5  15  -1     7925.77     7202.31    143.63 o 
   7  15  -1     2928.50     2346.78     76.95 o 
   9  15  -1    43556.38    41468.35    715.60 o 
  11  15  -1    36234.98    35287.93    509.25 o 
  13  15  -1     2208.58     2289.61     76.43 o 
  15  15  -1     8214.52     8088.04    111.66 o 
  17  15  -1    13140.16    13387.73    267.17 o 
  19  15  -1    15224.09    15244.37    224.90 o 
  21  15  -1      734.33      786.34    103.61 o 
  23  15  -1     2587.04     2612.83    117.47 o 
  25  15  -1     4587.53     4345.42    161.71 o 
   1  17  -1     2923.01     2460.98     91.31 o 
   3  17  -1    70125.34    69525.87    952.82 o 
   5  17  -1    15764.78    14983.60    260.88 o 
   7  17  -1    19746.61    19630.95    336.23 o 
   9  17  -1    27972.89    27410.48    453.00 o 
  11  17  -1     8931.94     9110.84    153.71 o 
  13  17  -1    23432.34    22806.40    347.07 o 
  15  17  -1     7547.87     7633.27    164.39 o 
  17  17  -1     1546.42     1523.37     86.03 o 
  19  17  -1     7055.67     7166.98    158.36 o 
  21  17  -1     6197.75     6047.11    194.77 o 
  23  17  -1      755.57      767.11    107.87 o 
  25  17  -1     2952.67     2693.17    155.12 o 
   1  19  -1    23221.55    22100.81    397.90 o 
   3  19  -1    30257.32    29540.32    464.98 o 
   5  19  -1    22392.15    21667.88    443.70 o 
   7  19  -1    25304.46    24905.72    404.55 o 
   9  19  -1     2471.55     2203.28     80.22 o 
  11  19  -1     6280.13     6444.18    123.11 o 
  13  19  -1     7171.47     6907.94     94.56 o 
  15  19  -1     7172.75     7066.14    130.44 o 
  17  19  -1    28277.57    28379.88    456.69 o 
  19  19  -1     5956.69     5858.76    107.65 o 
  21  19  -1    11161.35    11410.79    289.62 o 
  23  19  -1     3615.06     3390.29    134.05 o 
  25  19  -1     1707.52     1839.40    146.19 o 
   1  21  -1    16048.66    15458.09    271.72 o 
   3  21  -1    15026.15    15752.34    220.01 o 
   5  21  -1      923.45     1015.19     80.36 o 
   7  21  -1    21630.34    21368.27    352.44 o 
   9  21  -1     9774.35     9885.21    155.26 o 
  11  21  -1    19609.87    19520.69    306.10 o 
  13  21  -1    15044.15    14777.25    214.10 o 
  15  21  -1     5600.07     5593.41    110.95 o 
  17  21  -1    15363.20    15398.33    246.86 o 
  19  21  -1       67.07      271.90     93.80 o 
  21  21  -1     6618.69     6613.55    230.73 o 
  23  21  -1      506.36      556.24    131.19 o 
   1  23  -1    38062.75    38287.07    478.54 o 
   3  23  -1    34953.52    34796.75    452.80 o 
   5  23  -1     5555.42     5597.85    171.47 o 
   7  23  -1    17290.24    17149.29    477.26 o 
   9  23  -1     9200.05     9217.79    149.71 o 
  11  23  -1     7947.53     7981.97    204.16 o 
  13  23  -1     1732.76     1616.96     90.30 o 
  15  23  -1     1529.72     1567.06     89.83 o 
  17  23  -1    13964.42    13523.45    242.30 o 
  19  23  -1     2261.75     2284.57    107.22 o 
  21  23  -1     4851.19     4506.85    142.35 o 
  23  23  -1     2246.78     1986.27    152.37 o 
   1  25  -1    13627.13    13481.83    265.61 o 
   3  25  -1    12381.16    12455.86    219.39 o 
   5  25  -1    38469.79    38117.50    701.19 o 
   7  25  -1    48499.84    48468.91   1111.87 o 
   9  25  -1      265.94      319.46     82.75 o 
  11  25  -1     3155.72     3255.77     86.95 o 
  13  25  -1     3178.61     3419.16     88.74 o 
  15  25  -1     5454.58     5335.88     96.43 o 
  17  25  -1     3852.65     3712.75    100.40 o 
  19  25  -1      784.88      946.80    108.49 o 
  21  25  -1     3048.38     2723.73    134.92 o 
  23  25  -1      402.76      628.41    179.32 o 
   1  27  -1     6188.25     6259.18    121.62 o 
   3  27  -1    73396.20    74006.37   1267.67 o 
   5  27  -1    12966.72    13170.94    330.36 o 
   7  27  -1    12063.41    11839.08    331.39 o 
   9  27  -1    18822.04    18843.43    406.38 o 
  11  27  -1     3527.63     3661.78     87.43 o 
  13  27  -1      327.19      429.24     94.94 o 
  15  27  -1    10978.44    10482.14    166.20 o 
  17  27  -1      595.01      623.33     97.29 o 
  19  27  -1     1474.53     1542.53    118.47 o 
  21  27  -1     2939.85     2684.54    140.67 o 
   1  29  -1     4981.35     5033.55     74.87 o 
   3  29  -1     5085.74     4986.57    109.42 o 
   5  29  -1     1835.90     1998.24     77.88 o 
   7  29  -1     3942.92     3849.26    112.33 o 
   9  29  -1    14589.77    14693.40    308.83 o 
  11  29  -1     6269.81     6440.79    133.73 o 
  13  29  -1     2384.07     2599.62     94.93 o 
  15  29  -1     6708.25     6740.09    110.48 o 
  17  29  -1     2309.65     2401.31    108.47 o 
  19  29  -1     9455.12     9028.14    167.04 o 
  21  29  -1      667.74      660.12    138.21 o 
   1  31  -1     3740.14     3925.26     75.14 o 
   3  31  -1     1755.93     1845.80     70.55 o 
   5  31  -1    10183.39    10067.78    272.76 o 
   7  31  -1      937.62     1162.70     81.35 o 
   9  31  -1     4845.97     5125.77    178.08 o 
  11  31  -1    10842.43    10839.00    262.38 o 
  13  31  -1     4038.48     4091.08    102.44 o 
  15  31  -1     7762.33     7694.83    123.17 o 
  17  31  -1     1947.91     2104.35    117.18 o 
  19  31  -1     5911.60     5268.14    133.21 o 
   1  33  -1     7489.81     7956.47    116.91 o 
   3  33  -1     2847.47     2904.98     70.21 o 
   5  33  -1    13456.13    14213.69    271.15 o 
   7  33  -1     1494.73     1444.27     84.22 o 
   9  33  -1    11064.54    11035.17    310.24 o 
  11  33  -1     7285.11     7725.87    140.19 o 
  13  33  -1     6679.48     6505.05    148.75 o 
  15  33  -1     6350.45     6231.57    112.94 o 
  17  33  -1     2923.56     2797.04    121.38 o 
  19  33  -1     3030.03     2453.62    120.21 o 
   1  35  -1     4875.62     5115.48     97.45 o 
   3  35  -1     1056.24     1275.26     71.77 o 
   5  35  -1     5267.94     5440.59     82.59 o 
   7  35  -1     6926.60     6925.87    124.65 o 
   9  35  -1     2395.03     2449.36     79.02 o 
  11  35  -1     4169.19     4141.65    106.51 o 
  13  35  -1     1575.55     1580.36    103.80 o 
  15  35  -1     1923.25     1952.78    112.64 o 
  17  35  -1     1884.92     1896.80    116.33 o 
   1  37  -1     7580.76     7792.59    166.69 o 
   3  37  -1     2202.98     2521.50    116.48 o 
   5  37  -1     7098.12     7460.50     83.12 o 
   7  37  -1     2989.83     3007.18     81.18 o 
   9  37  -1    12034.67    11975.70    240.67 o 
  11  37  -1      131.51      257.82     88.87 o 
  13  37  -1      850.19      805.47     98.72 o 
  15  37  -1      594.66      508.95    110.56 o 
   1  39  -1     4602.79     4853.26     93.36 o 
   3  39  -1     4535.80     4667.98    100.31 o 
   5  39  -1     2966.35     2917.33     95.24 o 
   7  39  -1     3207.85     3275.34     82.82 o 
   9  39  -1      953.11     1134.74     84.38 o 
  11  39  -1     2451.27     2309.58     93.37 o 
  13  39  -1     4657.74     4501.24    163.41 o 
   1  41  -1      118.65      181.77     77.93 o 
   3  41  -1     3426.61     3474.64     89.61 o 
   5  41  -1     1747.04     1680.47     83.12 o 
   7  41  -1     1620.89     1689.45     85.76 o 
   9  41  -1      690.44      720.58     92.08 o 
  11  41  -1     2246.56     2170.62    193.70 o 
   1  43  -1     1641.23     1551.47     87.10 o 
   3  43  -1     3498.70     3716.18    128.72 o 
   5  43  -1     2160.27     2036.32     85.43 o 
   7  43  -1     4990.66     4852.90    162.19 o 
   1  45  -1     4613.28     4520.71    147.21 o 
   4   0   0    88673.12    98772.27   3849.28 o 
   8   0   0    50463.03    50410.89   1367.26 o 
  12   0   0    33355.82    35927.76    596.64 o 
  16   0   0      107.05      432.01    138.55 o 
  20   0   0     3885.99     4267.91    370.65 o 
  24   0   0    13389.19    13496.14    188.36 o 
  28   0   0     6453.18     6116.45    576.31 o 
   2   2   0    21534.68    25619.65    360.70 o 
   4   2   0    18037.75    22977.91    380.13 o 
   6   2   0      272.75      362.36    115.55 o 
   8   2   0     4418.44     3710.96    104.01 o 
  10   2   0    26631.37    26817.70    390.10 o 
  12   2   0    56968.71    57161.43    756.57 o 
  14   2   0    30182.70    29645.70    396.77 o 
  16   2   0    11917.44    11999.31    180.82 o 
  18   2   0     3260.60     3560.74    106.82 o 
  20   2   0     3972.47     4049.18    108.04 o 
  22   2   0     2239.53     2585.88    107.06 o 
  24   2   0     6920.64     7088.17    135.15 o 
  26   2   0      671.15      720.96    134.33 o 
  28   2   0       60.41      237.58    214.11 o 
   0   4   0   237240.84   265379.09   4904.28 o 
   2   4   0    17373.57    18209.40    203.43 o 
   4   4   0   104664.04   116300.51   1570.46 o 
   6   4   0     7263.07     8179.65    121.02 o 
   8   4   0    48545.22    51801.99    763.03 o 
  10   4   0    39785.43    39523.08    626.65 o 
  12   4   0      617.73      802.81     90.07 o 
  14   4   0    38002.55    39742.60    648.61 o 
  16   4   0    16077.14    16379.19    306.23 o 
  18   4   0     2955.21     2949.70    103.21 o 
  20   4   0    36319.92    37768.75    163.07 o 
  22   4   0     4493.14     4975.09    118.17 o 
  24   4   0     8305.04     9041.07    127.14 o 
  26   4   0     1733.90     1825.20    130.92 o 
   2   6   0    11205.71    12790.19    153.11 o 
   4   6   0    12592.50    13478.92    145.36 o 
   6   6   0    34561.29    34350.46    383.30 o 
   8   6   0   113351.93   115368.13   2136.66 o 
  10   6   0    79602.08    77642.75   1208.95 o 
  12   6   0    96712.75   100845.02   1506.96 o 
  14   6   0    69940.76    69890.00   1345.98 o 
  16   6   0    26167.53    25584.89    335.41 o 
  18   6   0     3049.66     3175.49     97.56 o 
  20   6   0    17371.77    18369.10    130.75 o 
  22   6   0     1691.90     1829.88    129.89 o 
  24   6   0     6521.47     6532.97    142.89 o 
  26   6   0     2804.80     3091.99    135.59 o 
   0   8   0    10806.21    11187.08    227.33 o 
   2   8   0    72971.51    76307.41    608.67 o 
   4   8   0    95253.31   101194.05    744.39 o 
   6   8   0    21436.15    19965.42    186.09 o 
   8   8   0     3262.32     3565.59     93.10 o 
  10   8   0    62352.51    60614.75    786.28 o 
  12   8   0    12217.24    12281.83    267.72 o 
  14   8   0     1681.68     1991.16     88.48 o 
  16   8   0      397.43      595.25     90.44 o 
  18   8   0    15531.86    15765.09    255.05 o 
  20   8   0    14952.13    15766.61    234.07 o 
  22   8   0     1387.81     1526.14    113.17 o 
  24   8   0     2467.04     2607.32    139.40 o 
  26   8   0    20560.37    20443.67    639.07 o 
   2  10   0    28977.13    30539.12    248.80 o 
   4  10   0    43057.28    42401.65    305.34 o 
   6  10   0     1423.96     1463.78     88.51 o 
   8  10   0    35985.64    35416.55    405.55 o 
  10  10   0    12447.57    12394.88    175.39 o 
  12  10   0    97497.08    96294.18   1440.52 o 
  14  10   0      142.53      159.63     81.28 o 
  16  10   0    19337.78    20419.11    411.80 o 
  18  10   0     1423.02     1549.35     94.51 o 
  20  10   0      180.90      396.28     91.67 o 
  22  10   0       73.47      106.86    102.06 o 
  24  10   0    11161.53    11496.72    152.14 o 
  26  10   0        9.84      152.65    135.78 o 
   0  12   0    81135.89    81444.52   1488.22 o 
   2  12   0    61226.93    59668.19    530.37 o 
   4  12   0      487.77      417.51     91.83 o 
   6  12   0   135254.39   133321.56    562.92 o 
   8  12   0      170.22      516.00     86.87 o 
  10  12   0     2976.54     2573.28     80.10 o 
  12  12   0    10494.53    10850.37    192.34 o 
  14  12   0    16630.23    16962.74    270.79 o 
  16  12   0    22861.88    22753.99    456.95 o 
  18  12   0     1504.58     1528.60     91.62 o 
  20  12   0     1570.85     1505.69     94.79 o 
  22  12   0    30578.87    31321.65    576.28 o 
  24  12   0      440.28      620.41    122.87 o 
  26  12   0    13385.34    12382.13    233.44 o 
   2  14   0    10565.80    11298.85    137.16 o 
   4  14   0      464.55      676.14     84.62 o 
   6  14   0    36700.89    35855.76    156.69 o 
   8  14   0   119221.58   120523.10    757.26 o 
  10  14   0    18233.38    16579.09    191.65 o 
  12  14   0    34059.95    32470.16    567.39 o 
  14  14   0     4406.37     4656.80     87.66 o 
  16  14   0    22502.02    22334.97    531.06 o 
  18  14   0    22415.87    22760.47    510.33 o 
  20  14   0    16731.40    17014.82    335.56 o 
  22  14   0      895.62     1186.72    108.59 o 
  24  14   0     1550.92     1541.81    119.00 o 
  26  14   0      294.44      261.14    143.77 o 
   0  16   0       94.14      209.46    107.11 o 
   2  16   0    46133.73    44106.38    386.03 o 
   4  16   0    14949.38    13718.67    108.53 o 
   6  16   0     2907.26     2662.52     89.78 o 
   8  16   0    15846.62    15814.91    124.78 o 
  10  16   0      160.69      276.85     76.09 o 
  12  16   0    11927.93    12192.36    196.93 o 
  14  16   0     7586.22     7123.62    119.18 o 
  16  16   0     3698.88     3887.92     94.32 o 
  18  16   0     8036.23     8354.62    172.51 o 
  20  16   0     3331.38     3619.96    111.18 o 
  22  16   0     2306.83     2346.49    101.74 o 
  24  16   0     8246.86     7787.35    126.85 o 
  26  16   0     6404.07     5311.44    508.21 o 
   2  18   0    82349.08    85958.08    954.23 o 
   4  18   0     7900.21     9122.16    102.28 o 
   6  18   0      485.29      395.95     72.13 o 
   8  18   0    18581.02    18455.45    104.36 o 
  10  18   0     9075.33     8783.28    110.28 o 
  12  18   0    51540.23    50382.75    748.39 o 
  14  18   0    36465.39    36280.95    608.64 o 
  16  18   0     9799.48     9739.68    214.16 o 
  18  18   0     5843.07     6256.13    188.93 o 
  20  18   0      479.49      692.57    100.33 o 
  22  18   0      811.60      899.51    104.29 o 
  24  18   0     6898.28     6286.02    132.06 o 
   0  20   0   172643.61   166752.30   2032.35 o 
   2  20   0     1872.06     1747.40     70.79 o 
   4  20   0   139963.83   131889.56   1472.54 o 
   6  20   0    20573.74    19607.53    142.17 o 
   8  20   0    36550.49    35915.42    255.22 o 
  10  20   0    21631.26    21088.75    196.35 o 
  12  20   0     3199.73     3053.14     79.51 o 
  14  20   0      442.23      526.06     73.42 o 
  16  20   0     1937.94     1808.21     79.83 o 
  18  20   0      680.78      775.54     91.70 o 
  20  20   0     2312.11     2491.40    108.22 o 
  22  20   0      744.57      899.98    108.28 o 
  24  20   0     3913.07     3285.25    146.03 o 
   2  22   0     1313.53     1268.14     72.65 o 
   4  22   0     5634.97     6012.41    119.32 o 
   6  22   0    22468.49    21868.99    309.72 o 
   8  22   0     1373.67     1391.64     71.67 o 
  10  22   0    26210.67    26123.77    226.56 o 
  12  22   0     1998.50     2118.14     79.62 o 
  14  22   0      324.45      475.74     80.06 o 
  16  22   0       46.91      101.71     82.92 o 
  18  22   0    39038.26    37867.25    765.73 o 
  20  22   0     4621.87     4748.22    121.65 o 
  22  22   0       27.46       86.52    121.80 o 
  24  22   0       40.58      180.89    123.61 o 
   0  24   0    60920.88    58186.62   1021.08 o 
   2  24   0     1046.41     1175.09     68.92 o 
   4  24   0    56287.05    55969.69    850.61 o 
   6  24   0     7911.49     8171.91    180.95 o 
   8  24   0      122.89      295.19     73.58 o 
  10  24   0     4525.41     4209.46     82.49 o 
  12  24   0      634.00      731.73     74.80 o 
  14  24   0    14191.54    14300.17    191.69 o 
  16  24   0      790.84     1012.22     85.61 o 
  18  24   0       14.53      124.35     94.23 o 
  20  24   0     6909.72     6465.88    116.70 o 
  22  24   0      246.17      306.88    117.35 o 
   2  26   0    39098.53    38291.18    407.71 o 
   4  26   0     7569.51     7617.90    135.63 o 
   6  26   0    16344.41    16003.34    362.30 o 
   8  26   0     2299.93     2151.20     79.40 o 
  10  26   0     8426.12     8448.25    118.96 o 
  12  26   0     7961.69     7888.82    102.31 o 
  14  26   0    20877.72    20951.05    310.61 o 
  16  26   0     8680.67     8645.00    160.75 o 
  18  26   0    13540.16    12719.84    152.99 o 
  20  26   0     2509.50     2410.28    110.97 o 
  22  26   0     1962.99     1730.65    125.67 o 
   0  28   0      551.98      642.82     89.16 o 
   2  28   0    29842.84    30203.55    386.39 o 
   4  28   0     1629.88     1559.82     69.35 o 
   6  28   0    22383.19    21997.98    343.42 o 
   8  28   0      596.26      859.70    109.82 o 
  10  28   0     9678.62     9928.63    154.89 o 
  12  28   0      164.37      151.66     77.85 o 
  14  28   0     1047.68     1087.96     82.59 o 
  16  28   0        3.99       95.27     85.81 o 
  18  28   0     2262.15     2233.00    100.10 o 
  20  28   0     4875.66     4706.77    115.67 o 
  22  28   0       30.21      369.74    165.63 o 
   2  30   0      257.08      249.59     65.66 o 
   4  30   0      544.24      642.86     64.91 o 
   6  30   0      100.65      193.14     70.96 o 
   8  30   0    28284.84    27394.58    461.65 o 
  10  30   0    14103.87    14036.99    212.67 o 
  12  30   0      408.81      516.90     88.52 o 
  14  30   0       80.97      130.90     89.47 o 
  16  30   0     3728.13     3512.59    108.34 o 
  18  30   0     4727.81     4164.08    119.91 o 
  20  30   0     4523.27     3731.21    125.97 o 
   0  32   0     8297.43     8056.01    120.51 o 
   2  32   0     8607.01     9150.63    126.87 o 
   4  32   0      433.78      563.13     68.39 o 
   6  32   0    66501.47    67428.24   1154.77 o 
   8  32   0     7268.48     7166.77    151.60 o 
  10  32   0     7056.50     7216.01    175.80 o 
  12  32   0     3421.59     3511.88     81.33 o 
  14  32   0      125.61      345.82     94.16 o 
  16  32   0      189.09      303.58    102.58 o 
  18  32   0      320.21      413.18    129.32 o 
   2  34   0     1061.45     1083.60     69.74 o 
   4  34   0    10434.94    10356.66    196.28 o 
   6  34   0    12941.17    12434.45    147.79 o 
   8  34   0     1750.81     1968.46     76.43 o 
  10  34   0      984.79     1193.33     77.16 o 
  12  34   0    16505.01    16832.45    263.55 o 
  14  34   0     1906.63     1855.00     91.50 o 
  16  34   0     5970.48     5578.62    144.90 o 
  18  34   0     3209.52     2813.37    110.04 o 
   0  36   0      577.84      631.52    105.40 o 
   2  36   0     2928.00     3017.17     83.49 o 
   4  36   0     1227.56     1244.44     74.64 o 
   6  36   0      710.89      846.58     73.28 o 
   8  36   0      447.04      550.60     74.30 o 
  10  36   0     2358.21     2106.21     87.09 o 
  12  36   0      407.06      474.36     86.51 o 
  14  36   0     4025.92     3843.49     93.94 o 
  16  36   0     1876.25     1694.84    104.69 o 
   2  38   0       20.66      158.15     72.46 o 
   4  38   0      675.50      863.35     72.22 o 
   6  38   0     3746.85     3501.92    112.63 o 
   8  38   0    12059.63    12822.02    368.86 o 
  10  38   0     2543.41     2804.30     85.04 o 
  12  38   0     1408.72     1405.86     86.74 o 
  14  38   0     7082.74     6298.10    223.67 o 
   0  40   0     1894.74     2037.25    163.89 o 
   2  40   0      290.65      331.12     70.81 o 
   4  40   0    17760.35    17975.28    377.91 o 
   6  40   0     1229.08     1248.18     78.80 o 
   8  40   0     4484.15     4480.51    106.55 o 
  10  40   0     2147.11     2180.65     90.67 o 
  12  40   0        1.81       96.18     90.36 o 
   2  42   0       61.72      100.76     75.28 o 
   4  42   0     1752.83     1677.36     78.49 o 
   6  42   0     5358.56     5030.92    104.98 o 
   8  42   0       96.65      122.68     88.27 o 
  10  42   0       80.39      101.91     85.91 o 
   0  44   0    20025.21    18984.56    441.87 o 
   2  44   0      420.99      517.45     83.00 o 
   4  44   0     4273.93     4018.35    129.98 o 
   6  44   0      139.46      199.54     87.00 o 
   1   1   1    71377.84    83524.76   1016.89 o 
   3   1   1    85203.35    92429.75   1092.79 o 
   5   1   1   223149.78   227754.73   4837.02 o 
   7   1   1    46271.13    48293.60    683.07 o 
   9   1   1    59314.38    61933.71   1117.80 o 
  11   1   1    34828.98    34085.21    711.50 o 
  13   1   1    18293.36    18662.96    271.25 o 
  15   1   1    11218.97    11632.83    203.20 o 
  17   1   1    32558.16    33146.98    505.27 o 
  19   1   1     5996.62     6469.45    183.44 o 
  21   1   1    22956.21    24264.48    167.09 o 
  23   1   1      491.05      557.52    110.13 o 
  25   1   1     4735.40     4894.54    134.44 o 
  27   1   1     2271.35     2184.09    147.13 o 
   1   3   1   106698.01   113381.60   1717.38 o 
   3   3   1    70520.92    73549.52   1096.70 o 
   5   3   1    81383.32    85201.00   1270.29 o 
   7   3   1    56844.47    55991.99    740.85 o 
   9   3   1     8186.33     8943.82    153.67 o 
  11   3   1    18037.71    17712.49    322.32 o 
  13   3   1    18204.34    17379.25    355.67 o 
  15   3   1     1793.98     1796.70     87.64 o 
  17   3   1    10347.80    10681.00    138.70 o 
  19   3   1     1862.93     1846.73     96.99 o 
  21   3   1     9440.85     9923.77    184.94 o 
  23   3   1     3769.80     3964.97    129.02 o 
  25   3   1     5096.44     5361.53    154.10 o 
  27   3   1     4001.10     3867.54    133.23 o 
   1   5   1    33178.75    37679.09    599.18 o 
   3   5   1   325035.59   324917.34   3098.79 o 
   5   5   1    96086.29   100680.02   1763.47 o 
   7   5   1    60448.12    60539.96    765.59 o 
   9   5   1    65095.26    65936.59   1030.40 o 
  11   5   1    29529.42    28823.19    586.75 o 
  13   5   1    25264.92    25687.51    559.14 o 
  15   5   1    63880.16    64666.74   1149.76 o 
  17   5   1     5484.44     5734.45    109.36 o 
  19   5   1      513.31      789.89     92.86 o 
  21   5   1    10465.90    10904.66    137.01 o 
  23   5   1      265.37      494.89    117.91 o 
  25   5   1     3653.02     3707.70    130.19 o 
  27   5   1     7471.52     7184.00    255.47 o 
   1   7   1   204459.39   210602.23   2479.21 o 
   3   7   1     6274.06     7265.56    110.47 o 
   5   7   1    71124.21    71360.70   1218.83 o 
   7   7   1    70346.01    68805.68    783.20 o 
   9   7   1    95927.74    95171.92   1027.91 o 
  11   7   1    12134.99    11992.11    252.57 o 
  13   7   1     4622.09     4871.29    126.12 o 
  15   7   1    16710.83    17097.39    350.39 o 
  17   7   1     1112.56     1238.51     92.71 o 
  19   7   1    12741.98    12811.02    167.11 o 
  21   7   1      569.13      683.37     98.48 o 
  23   7   1    11195.82    11430.46    123.44 o 
  25   7   1      938.89      907.20    118.31 o 
  27   7   1     1971.94     2062.85    141.27 o 
   1   9   1    59403.44    61401.13    718.03 o 
   3   9   1    17781.60    18323.35    225.40 o 
   5   9   1    40469.12    40742.29    628.92 o 
   7   9   1    39126.47    40652.70    406.16 o 
   9   9   1    24243.46    23808.72    247.39 o 
  11   9   1    59066.50    59611.33    761.69 o 
  13   9   1    28387.52    28659.24    516.94 o 
  15   9   1    25722.71    25093.31    428.12 o 
  17   9   1     4890.11     4997.44    111.58 o 
  19   9   1    15542.99    16107.81    377.43 o 
  21   9   1      325.00      326.85     95.49 o 
  23   9   1     9791.29    10394.42    127.96 o 
  25   9   1     1431.63     1374.04    129.93 o 
  27   9   1     3309.50     3263.27    148.80 o 
   1  11   1    18463.22    18301.81    325.45 o 
   3  11   1    28760.58    29639.79    421.31 o 
   5  11   1    34687.64    34045.32    386.07 o 
   7  11   1    20210.59    21355.07    221.67 o 
   9  11   1    24028.31    24246.68    234.48 o 
  11  11   1    31505.54    29833.56    249.09 o 
  13  11   1    27160.58    26966.18    339.73 o 
  15  11   1    15261.66    15587.09    335.31 o 
  17  11   1    10745.73    10709.64    170.58 o 
  19  11   1    17579.37    17765.31    293.99 o 
  21  11   1      958.43      956.31     98.29 o 
  23  11   1    17923.27    19276.49    433.14 o 
  25  11   1     1284.97     1272.95    121.54 o 
  27  11   1     3550.06     3280.20    145.81 o 
   1  13   1    53225.58    51004.60    733.44 o 
   3  13   1    12352.38    13645.54    190.28 o 
   5  13   1    61427.87    61643.54    487.57 o 
   7  13   1    15255.15    15123.70    138.14 o 
   9  13   1    49386.27    48460.29    458.11 o 
  11  13   1    31352.36    31409.16    279.63 o 
  13  13   1    25478.91    24637.11    310.43 o 
  15  13   1    20870.35    20592.92    344.17 o 
  17  13   1     3992.22     4126.86     93.59 o 
  19  13   1     3054.08     3281.90    104.38 o 
  21  13   1      321.25      318.87    100.36 o 
  23  13   1    11414.96    11598.07    239.76 o 
  25  13   1       85.99      292.43    115.53 o 
   1  15   1    37232.43    36297.25    437.65 o 
   3  15   1    86738.74    88085.89    948.16 o 
   5  15   1     7166.58     6513.49     82.81 o 
   7  15   1     2955.79     2463.73     83.33 o 
   9  15   1    40826.12    39350.02    338.51 o 
  11  15   1    38200.08    38227.68    443.52 o 
  13  15   1     1444.54     1488.77     80.91 o 
  15  15   1     8690.15     8698.93    127.62 o 
  17  15   1    12544.03    12745.19    241.72 o 
  19  15   1    15451.77    15435.92    239.51 o 
  21  15   1      435.17      602.37    105.23 o 
  23  15   1     2168.29     2387.50    123.54 o 
  25  15   1     4835.02     4582.27    145.12 o 
   1  17   1     2421.73     1921.10     68.21 o 
   3  17   1    66534.70    64717.13    616.71 o 
   5  17   1    15890.50    15070.90    130.40 o 
   7  17   1    19759.36    19592.67    183.79 o 
   9  17   1    28376.73    27872.29    303.36 o 
  11  17   1     9401.77     9562.20    125.59 o 
  13  17   1    21885.03    21315.22    216.71 o 
  15  17   1     6438.86     6640.37     90.85 o 
  17  17   1     1037.25     1077.39     91.45 o 
  19  17   1     8407.25     8515.51    183.84 o 
  21  17   1     6254.49     6266.11    191.85 o 
  23  17   1      840.98      916.58    117.12 o 
  25  17   1     3095.72     2763.58    135.47 o 
   1  19   1    25181.35    23280.36    229.56 o 
   3  19   1    30632.82    29090.74    308.15 o 
   5  19   1    23054.51    22264.86    233.29 o 
   7  19   1    27065.16    26521.74    246.90 o 
   9  19   1     2637.41     2329.03     80.58 o 
  11  19   1     5523.15     5599.55     85.49 o 
  13  19   1     6919.74     6698.60     90.59 o 
  15  19   1     7139.31     7297.16    129.37 o 
  17  19   1    27946.49    27716.72    420.89 o 
  19  19   1     6653.75     6603.23    199.12 o 
  21  19   1    11698.61    11223.68    336.16 o 
  23  19   1     3432.52     3030.75    122.45 o 
  25  19   1     1234.77     1195.48    134.30 o 
   1  21   1    17849.29    16732.75    174.05 o 
   3  21   1    15023.08    15308.94    202.51 o 
   5  21   1      932.08     1015.52     68.28 o 
   7  21   1    20349.96    19865.12    172.15 o 
   9  21   1     9171.80     9188.84    109.11 o 
  11  21   1    20720.24    20861.75    243.78 o 
  13  21   1    15694.18    15581.46    195.35 o 
  15  21   1     6378.94     6369.19     98.61 o 
  17  21   1    14769.31    14791.14    247.89 o 
  19  21   1       39.02      103.36     92.89 o 
  21  21   1     6555.61     6730.79    186.71 o 
  23  21   1      366.69      541.78    116.19 o 
   1  23   1    37561.15    36959.98    276.52 o 
   3  23   1    33815.95    32642.00    349.67 o 
   5  23   1     4984.99     5050.61     68.42 o 
   7  23   1    14707.02    14281.42    133.01 o 
   9  23   1     8772.66     8725.33    135.00 o 
  11  23   1     6979.87     6926.96     84.47 o 
  13  23   1     2468.74     2469.52     81.74 o 
  15  23   1     1689.57     1746.78     86.09 o 
  17  23   1    13664.85    13599.72    260.09 o 
  19  23   1     2051.50     2081.64     92.03 o 
  21  23   1     4807.78     4722.17    122.85 o 
  23  23   1     2248.37     1856.60    126.62 o 
   1  25   1    13764.37    13599.55    199.47 o 
   3  25   1    10774.71    10511.63    136.63 o 
   5  25   1    38155.11    37035.55    339.61 o 
   7  25   1    52222.63    51919.88    457.38 o 
   9  25   1      226.44      225.10     68.26 o 
  11  25   1     2891.71     2968.69     71.21 o 
  13  25   1     3091.20     3393.39     86.55 o 
  15  25   1     5887.27     5682.25     90.40 o 
  17  25   1     4486.67     4341.17     91.31 o 
  19  25   1      930.46     1011.23     97.69 o 
  21  25   1     2948.00     2828.73     97.35 o 
  23  25   1      336.33      400.47    113.01 o 
   1  27   1     5863.43     5868.66     92.31 o 
   3  27   1    72721.42    71427.03    724.28 o 
   5  27   1    14029.14    13778.71    170.30 o 
   7  27   1    13436.72    13301.01    198.62 o 
   9  27   1    19005.80    18955.72    192.53 o 
  11  27   1     3522.38     3763.48     69.93 o 
  13  27   1      691.08      632.62     76.50 o 
  15  27   1    10414.67    10269.04    139.30 o 
  17  27   1      955.73     1086.10     81.87 o 
  19  27   1     1691.03     1737.55     93.48 o 
  21  27   1     2960.24     2889.39     98.79 o 
   1  29   1     3955.90     3783.70     87.84 o 
   3  29   1     5795.53     5586.93     81.92 o 
   5  29   1     1868.09     2074.19     92.07 o 
   7  29   1     3759.76     3619.10     70.62 o 
   9  29   1    13182.21    13121.20    186.90 o 
  11  29   1     6048.61     6195.98    120.57 o 
  13  29   1     2618.84     2917.47     78.64 o 
  15  29   1     6279.90     6220.30    110.70 o 
  17  29   1     1973.67     2104.48     79.28 o 
  19  29   1     8951.12     8342.69    147.10 o 
  21  29   1      515.28      371.99    107.21 o 
   1  31   1     4926.76     5123.08     73.76 o 
   3  31   1     1949.52     1977.64     72.55 o 
   5  31   1    10249.04    10013.17    185.97 o 
   7  31   1     1133.32     1262.97     81.73 o 
   9  31   1     4774.21     5062.41     71.84 o 
  11  31   1    10257.09    10132.79    139.23 o 
  13  31   1     4835.89     4921.39     88.46 o 
  15  31   1     7661.75     7705.90    121.01 o 
  17  31   1     1594.81     1662.32     85.80 o 
  19  31   1     5507.58     5060.66    117.78 o 
   1  33   1     8332.68     8837.28    149.45 o 
   3  33   1     3214.35     3334.52     73.35 o 
   5  33   1    13528.39    13979.54    268.60 o 
   7  33   1     1466.02     1497.41     71.15 o 
   9  33   1    11589.17    11228.44    233.37 o 
  11  33   1     7392.87     7705.69    156.81 o 
  13  33   1     6969.17     6799.95     94.75 o 
  15  33   1     5535.47     5386.94     96.18 o 
  17  33   1     3069.78     2943.96     91.52 o 
  19  33   1     3072.20     2596.16    276.95 o 
   1  35   1     3885.14     4193.16     77.36 o 
   3  35   1     1285.92     1477.40    107.58 o 
   5  35   1     5057.80     5175.86     88.14 o 
   7  35   1     7023.49     6997.81    119.28 o 
   9  35   1     1996.69     2136.39     75.75 o 
  11  35   1     4514.60     4587.74    104.79 o 
  13  35   1     1109.40     1084.30     85.55 o 
  15  35   1     1491.64     1454.55     87.46 o 
  17  35   1     1877.19     1743.41     99.82 o 
   1  37   1     7246.48     7275.08    153.91 o 
   3  37   1     1955.20     2096.50     79.23 o 
   5  37   1     6813.30     7035.66    145.95 o 
   7  37   1     2863.64     2936.08     84.44 o 
   9  37   1    11899.02    11963.49    183.88 o 
  11  37   1       31.91      135.75     81.78 o 
  13  37   1     1170.48     1295.49     87.04 o 
  15  37   1      563.09      617.61     96.79 o 
   1  39   1     5244.83     5229.44     97.77 o 
   3  39   1     4870.99     4928.40     97.93 o 
   5  39   1     2532.30     2619.61     77.71 o 
   7  39   1     3087.57     3206.63    126.52 o 
   9  39   1      787.02      910.80     82.04 o 
  11  39   1     2858.31     2708.06     87.54 o 
  13  39   1     5173.88     4844.54    172.99 o 
   1  41   1      245.30      354.80     77.49 o 
   3  41   1     3206.20     3337.77     85.97 o 
   5  41   1     1420.57     1450.06     84.13 o 
   7  41   1     1307.63     1292.49     79.80 o 
   9  41   1      660.58      743.93     85.42 o 
  11  41   1     2687.35     2586.60     89.87 o 
   1  43   1     1454.61     1458.30     82.58 o 
   3  43   1     3034.74     3150.69     83.07 o 
   5  43   1     2295.87     2154.95     83.37 o 
   7  43   1     5155.11     4597.29     94.84 o 
   1  45   1     4546.71     4242.25    199.23 o 
   2   0   2    65892.05    70123.15   1051.34 o 
   6   0   2   221817.80   217416.30   5229.84 o 
  10   0   2    39576.54    36967.47    513.88 o 
  14   0   2    57764.38    59326.34   1202.55 o 
  18   0   2    31756.86    32358.24    762.38 o 
  22   0   2     9115.43     9780.69    167.12 o 
  26   0   2      318.04      377.75    167.38 o 
   0   2   2    31449.40    32068.66    853.27 o 
   2   2   2    78421.09    83481.88   1108.54 o 
   4   2   2   144706.73   147797.84   1714.98 o 
   6   2   2    41133.05    42609.78    512.16 o 
   8   2   2    66498.27    67622.30    655.44 o 
  10   2   2    42012.00    41216.61    418.35 o 
  12   2   2     7102.22     7090.41    101.03 o 
  14   2   2      469.94      597.12     69.21 o 
  16   2   2    11464.66    11565.06    209.06 o 
  18   2   2     3094.01     3250.92     83.72 o 
  20   2   2    10621.11    11017.97    182.29 o 
  22   2   2     2263.48     2510.31     99.90 o 
  24   2   2     8002.92     8216.92    119.50 o 
  26   2   2      775.16      976.26    117.33 o 
   2   4   2    46964.55    49935.21    811.69 o 
   4   4   2     7786.69     8052.84     99.83 o 
   6   4   2    90929.02    92168.88   1175.77 o 
   8   4   2    50163.83    51776.02    510.34 o 
  10   4   2    15597.68    13811.80    164.59 o 
  12   4   2    31363.74    30462.55    381.27 o 
  14   4   2    87391.70    88502.95   1940.74 o 
  16   4   2    19614.27    19727.29    414.22 o 
  18   4   2    16449.68    16795.68    251.52 o 
  20   4   2     4418.58     4598.94     88.91 o 
  22   4   2    12898.10    13551.70    177.61 o 
  24   4   2     2028.17     2310.56    106.16 o 
  26   4   2      508.17      607.62    108.11 o 
   0   6   2    72986.59    76613.53   1571.08 o 
   2   6   2    81368.97    81150.06   1162.75 o 
   4   6   2    18361.95    19315.14    326.82 o 
   6   6   2    40461.34    39988.91    469.29 o 
   8   6   2     9075.65     9148.55    140.74 o 
  10   6   2    22480.22    21773.10    231.71 o 
  12   6   2    12317.97    12645.19    186.66 o 
  14   6   2     1179.08     1308.32     75.26 o 
  16   6   2     4787.86     4748.07     91.26 o 
  18   6   2     5195.32     5541.29     99.91 o 
  20   6   2     6560.61     6714.61     92.73 o 
  22   6   2     8744.46     8910.23    112.15 o 
  24   6   2     5310.27     5461.13    105.33 o 
  26   6   2     5388.94     5532.33    118.64 o 
   2   8   2    19171.89    19390.93    343.19 o 
   4   8   2    42351.77    43796.86    697.55 o 
   6   8   2    47907.76    48484.75    669.77 o 
   8   8   2    49959.91    47872.93    797.72 o 
  10   8   2    17787.92    16786.39    178.91 o 
  12   8   2    12346.09    12006.59    155.81 o 
  14   8   2    16163.07    16237.89    260.89 o 
  16   8   2    18013.27    18056.19    308.44 o 
  18   8   2    15678.79    15692.48    230.63 o 
  20   8   2    13656.60    14609.49    256.86 o 
  22   8   2     3957.26     4486.42     97.64 o 
  24   8   2     1803.67     1886.43     94.61 o 
  26   8   2       62.75      181.47    119.42 o 
   0  10   2    10829.74    11160.70    285.52 o 
   2  10   2   299113.00   288613.72   5150.70 o 
   4  10   2    21657.61    21659.49    281.01 o 
   6  10   2   213012.80   207036.83   2962.05 o 
   8  10   2     6623.44     7061.36    127.40 o 
  10  10   2    17562.28    16727.66    179.09 o 
  12  10   2     3573.74     3426.92     88.82 o 
  14  10   2     2013.12     1874.52     78.25 o 
  16  10   2    10713.08    10917.19    237.93 o 
  18  10   2     3239.56     3496.79     81.26 o 
  20  10   2      637.11      856.29     95.89 o 
  22  10   2    13969.05    14301.13    137.55 o 
  24  10   2      237.32      289.39     89.75 o 
  26  10   2     5053.47     4817.97    120.44 o 
   2  12   2    14987.32    15776.61    301.94 o 
   4  12   2    40004.89    40342.77    522.76 o 
   6  12   2      355.97      581.75     68.61 o 
   8  12   2    29858.09    27951.64    419.28 o 
  10  12   2    20016.35    20605.05    313.94 o 
  12  12   2    50645.00    50700.88    551.27 o 
  14  12   2     4471.79     4434.51     89.57 o 
  16  12   2    13987.38    14028.01    223.52 o 
  18  12   2    13499.99    13569.10    297.68 o 
  20  12   2     3440.23     3536.17    100.40 o 
  22  12   2      567.43      525.39     98.11 o 
  24  12   2      397.46      454.75    116.66 o 
  26  12   2      832.79      854.48    123.33 o 
   0  14   2     7839.77     7499.48    189.45 o 
   2  14   2    70456.30    68192.03   1056.45 o 
   4  14   2    13935.56    13883.49    221.35 o 
   6  14   2    29730.46    28298.81    353.52 o 
   8  14   2     2883.97     2832.93     72.82 o 
  10  14   2    20968.12    21284.83    294.16 o 
  12  14   2     1755.48     1896.31     87.01 o 
  14  14   2     3152.41     3265.71     85.82 o 
  16  14   2    11167.29    11249.30    188.91 o 
  18  14   2     5992.44     6325.00    163.10 o 
  20  14   2     1402.24     1564.32     88.39 o 
  22  14   2     4148.46     4039.47    111.12 o 
  24  14   2     1780.46     1827.46    104.86 o 
  26  14   2     7062.04     6307.45    214.34 o 
   2  16   2      118.24      142.86     68.07 o 
   4  16   2    19910.72    19579.54    286.19 o 
   6  16   2    12687.21    12442.80     90.27 o 
   8  16   2    55112.64    51818.54    445.21 o 
  10  16   2    57159.77    56382.60    587.32 o 
  12  16   2    16811.17    16712.45    198.96 o 
  14  16   2    24499.36    24409.69    277.12 o 
  16  16   2    21750.94    21699.41    286.63 o 
  18  16   2     8891.92     8899.91    111.42 o 
  20  16   2    15572.86    15696.02    243.91 o 
  22  16   2     1478.00     1659.89    100.15 o 
  24  16   2      405.71      489.18    108.22 o 
   0  18   2    27801.91    25244.41    739.44 o 
   2  18   2     2294.96     2204.24     65.76 o 
   4  18   2    92502.20    88991.48   1182.07 o 
   6  18   2     2376.32     2270.99     69.12 o 
   8  18   2    10500.21     9674.57    144.37 o 
  10  18   2      153.36      204.45     73.26 o 
  12  18   2      840.38     1013.54     70.63 o 
  14  18   2     1442.58     1507.12     77.42 o 
  16  18   2     2581.44     2531.19     79.20 o 
  18  18   2     2337.59     2284.87     81.39 o 
  20  18   2     7656.14     7335.91     95.12 o 
  22  18   2     6060.48     5849.41    140.35 o 
  24  18   2     6009.13     5832.85    230.91 o 
   2  20   2     5469.76     4884.10     98.37 o 
   4  20   2    15666.17    15227.45    186.20 o 
   6  20   2    17918.91    17535.80    119.80 o 
   8  20   2     7609.38     7683.17     78.99 o 
  10  20   2    18443.61    18612.60    236.77 o 
  12  20   2    16825.71    16253.27    154.68 o 
  14  20   2    14425.88    14236.13    165.75 o 
  16  20   2     4517.11     4221.05     84.67 o 
  18  20   2     7670.11     7683.97    161.10 o 
  20  20   2     8465.04     7924.84    168.42 o 
  22  20   2     2940.58     2783.42     97.42 o 
  24  20   2      952.10     1059.40    111.02 o 
   0  22   2   138086.41   134319.47   2133.48 o 
   2  22   2     6348.89     6282.01     69.68 o 
   4  22   2    48334.80    48073.55    702.48 o 
   6  22   2     3085.04     3117.09     68.30 o 
   8  22   2    20913.03    20682.44    197.12 o 
  10  22   2     9281.85     9192.92    142.06 o 
  12  22   2    20862.78    20553.58    242.99 o 
  14  22   2     1583.51     1744.83     72.73 o 
  16  22   2     3709.80     3919.71    101.15 o 
  18  22   2     1260.70     1325.57     82.10 o 
  20  22   2     2995.55     3027.59     91.11 o 
  22  22   2       93.27      243.45     93.83 o 
  24  22   2    10529.27     9689.12    398.01 o 
   2  24   2     9907.55     9676.14    114.67 o 
   4  24   2    13392.45    13141.98    121.49 o 
   6  24   2     8503.91     8412.99    134.59 o 
   8  24   2     4471.02     4734.68     72.72 o 
  10  24   2    24476.19    24728.72    279.07 o 
  12  24   2     8335.89     8313.91    117.36 o 
  14  24   2    16388.93    16209.50    171.48 o 
  16  24   2     6500.76     6622.96    118.47 o 
  18  24   2     7411.29     7661.46    141.75 o 
  20  24   2     1666.08     1579.37     88.18 o 
  22  24   2     2779.50     2603.76     97.22 o 
   0  26   2     6350.06     6422.59     92.74 o 
   2  26   2     5000.27     5100.02     68.12 o 
   4  26   2    22709.29    22407.61    247.27 o 
   6  26   2     2620.43     2759.50     68.82 o 
   8  26   2     6490.21     6097.46     74.68 o 
  10  26   2       15.24       75.21     67.06 o 
  12  26   2     3712.09     4043.85     73.35 o 
  14  26   2     1338.99     1685.62    107.78 o 
  16  26   2     1350.23     1342.14     82.86 o 
  18  26   2     1747.74     1765.59     87.93 o 
  20  26   2     3100.80     2918.02     94.12 o 
  22  26   2     3955.25     3752.03    103.28 o 
   2  28   2     4007.00     3810.69     66.53 o 
   4  28   2     1574.48     1606.70     69.53 o 
   6  28   2     5618.48     5701.05     73.43 o 
   8  28   2    12971.31    13200.88    147.20 o 
  10  28   2    11157.21    11041.76    163.39 o 
  12  28   2    18039.19    18148.02    210.49 o 
  14  28   2    17404.72    17467.23    227.53 o 
  16  28   2     9613.86     9970.16    166.99 o 
  18  28   2     3660.76     3625.31    100.51 o 
  20  28   2     2111.53     1998.94     92.18 o 
   0  30   2     2214.65     2459.65     98.43 o 
   2  30   2    39253.16    39328.82    358.04 o 
   4  30   2     3597.63     3617.81     70.77 o 
   6  30   2     7579.36     7540.76    117.58 o 
   8  30   2     1494.76     1597.60     75.25 o 
  10  30   2    15395.28    15392.76    229.91 o 
  12  30   2     1089.17     1230.06     71.99 o 
  14  30   2      297.29      323.65     77.69 o 
  16  30   2     4753.37     4684.28    118.28 o 
  18  30   2     2154.57     2202.83    113.57 o 
  20  30   2        8.40      121.79     97.00 o 
   2  32   2     6838.35     6594.62    127.19 o 
   4  32   2     4259.96     4430.76     68.41 o 
   6  32   2     2134.43     2244.00     72.38 o 
   8  32   2    12105.89    12124.84    174.09 o 
  10  32   2      277.54      333.05     67.70 o 
  12  32   2    12672.82    12329.60    194.27 o 
  14  32   2      179.33      224.67     75.45 o 
  16  32   2     7214.62     7222.72    110.41 o 
  18  32   2      723.93      795.72     88.60 o 
   0  34   2     4466.56     4381.27    122.86 o 
   2  34   2    18779.29    19176.73    199.17 o 
   4  34   2     5013.83     4950.38    107.42 o 
   6  34   2    12244.55    12299.97    180.24 o 
   8  34   2      527.12      639.64     72.60 o 
  10  34   2      203.03      198.69     69.66 o 
  12  34   2      416.17      528.72     73.75 o 
  14  34   2      866.98      909.71     74.71 o 
  16  34   2     1536.67     1624.26     93.06 o 
   2  36   2     1729.20     1821.63     75.53 o 
   4  36   2     2127.75     2341.92     75.61 o 
   6  36   2     1650.77     1710.90     73.34 o 
   8  36   2    11357.74    11429.85    211.05 o 
  10  36   2     2620.30     2761.19     77.51 o 
  12  36   2     4801.07     4804.97    116.35 o 
  14  36   2      633.13      650.51     82.68 o 
  16  36   2     4963.96     4711.20    122.65 o 
   0  38   2    16110.50    16240.75    329.78 o 
   2  38   2     3294.12     3378.81     76.79 o 
   4  38   2     3993.16     4322.82     89.93 o 
   6  38   2     1968.27     2134.28     78.56 o 
   8  38   2     3055.61     3249.70    100.50 o 
  10  38   2     1812.07     1795.00     78.55 o 
  12  38   2      202.65      332.84     85.72 o 
  14  38   2      500.63      529.50     81.91 o 
   2  40   2     2752.81     2873.09     87.64 o 
   4  40   2      269.08      371.34     74.78 o 
   6  40   2     1518.19     1503.94     80.97 o 
   8  40   2      699.82      766.81     84.26 o 
  10  40   2     4763.05     4538.35    115.99 o 
  12  40   2     3382.08     3056.44     91.00 o 
   0  42   2    11113.70    10839.10    285.44 o 
   2  42   2     1431.25     1518.89     79.35 o 
   4  42   2     5900.53     5756.82     87.43 o 
   6  42   2     5671.49     5604.62     88.92 o 
   8  42   2     8547.05     8145.20    206.43 o 
   2  44   2       15.76      117.15     84.73 o 
   4  44   2      309.34      392.44     86.21 o 
   1   1   3    12794.09    12629.15    149.19 o 
   3   1   3    10438.71    10363.64     94.36 o 
   5   1   3    14694.92    15437.05    165.75 o 
   7   1   3    36827.71    37144.57    470.56 o 
   9   1   3    15311.51    14840.35    129.05 o 
  11   1   3    25133.13    24934.50    235.28 o 
  13   1   3    30177.28    28832.92    342.89 o 
  15   1   3    10627.62    10394.49    118.19 o 
  17   1   3    20273.87    20597.92    294.62 o 
  19   1   3      797.95      795.99     67.00 o 
  21   1   3     6388.35     6683.66    142.07 o 
  23   1   3      332.55      403.13     86.40 o 
  25   1   3     5835.51     6055.99    116.32 o 
  27   1   3     2612.21     2748.28    170.63 o 
   1   3   3     6642.27     6025.73    118.92 o 
   3   3   3    12681.67    11819.42    212.98 o 
   5   3   3    29796.49    28547.68    353.65 o 
   7   3   3   168870.64   166508.23   1909.81 o 
   9   3   3     3768.20     3144.65     59.70 o 
  11   3   3    19630.47    19143.63    194.54 o 
  13   3   3    12955.71    13308.98    201.89 o 
  15   3   3    19570.04    18783.89    279.16 o 
  17   3   3    16178.00    16046.68    201.76 o 
  19   3   3     7539.19     7908.15    108.71 o 
  21   3   3    17287.78    17662.88    197.31 o 
  23   3   3      696.45      857.05     83.17 o 
  25   3   3     2362.05     2386.29    105.52 o 
   1   5   3    31709.02    32131.17    459.05 o 
   3   5   3    90141.81    90253.38   1230.36 o 
   5   5   3    56836.31    54768.22    787.92 o 
   7   5   3    17690.92    17061.85    239.57 o 
   9   5   3    52672.41    50193.13    621.14 o 
  11   5   3    13377.45    13319.72    128.36 o 
  13   5   3    20185.20    20410.72    226.78 o 
  15   5   3     1528.53     1564.25     67.55 o 
  17   5   3    17212.83    17157.70    256.92 o 
  19   5   3    19044.61    19227.73    327.51 o 
  21   5   3     7194.18     7486.39    103.79 o 
  23   5   3     1760.04     1901.92     88.58 o 
  25   5   3     2356.50     2344.50    105.81 o 
   1   7   3     8337.07     7841.84    129.57 o 
   3   7   3    50278.96    49759.80    760.99 o 
   5   7   3    35137.25    36090.28    589.94 o 
   7   7   3     3530.45     3509.82     67.01 o 
   9   7   3     8761.73     8186.90    113.75 o 
  11   7   3     6908.23     6216.71     84.39 o 
  13   7   3    16579.22    16564.85    172.51 o 
  15   7   3     3643.58     3748.86     72.45 o 
  17   7   3     5544.62     5548.90    122.38 o 
  19   7   3     9379.24     9844.73    159.12 o 
  21   7   3     3194.37     3188.55     85.38 o 
  23   7   3     5615.52     5651.17     92.28 o 
  25   7   3     4454.90     4646.47    109.22 o 
   1   9   3   133416.06   133468.84   1887.02 o 
   3   9   3    23944.92    23042.42    371.13 o 
   5   9   3    57006.71    56407.50    976.44 o 
   7   9   3    15526.49    14637.13    272.88 o 
   9   9   3    34045.17    32583.02    544.85 o 
  11   9   3    12145.01    11440.99    133.20 o 
  13   9   3    11445.38    11105.13    156.76 o 
  15   9   3    17739.65    17243.17    200.72 o 
  17   9   3     1946.51     1981.79     75.63 o 
  19   9   3    20623.90    20514.33    362.37 o 
  21   9   3     1472.20     1539.26     82.78 o 
  23   9   3     3201.05     3160.30    100.01 o 
  25   9   3     1607.74     1460.27    106.73 o 
   1  11   3    65267.23    64673.16    931.49 o 
   3  11   3    43551.02    42781.26    698.61 o 
   5  11   3    52559.99    49413.84    746.67 o 
   7  11   3     3813.91     3722.21     68.65 o 
   9  11   3    42635.52    41148.88    573.03 o 
  11  11   3    27461.74    26439.28    407.14 o 
  13  11   3    20662.96    20366.25    229.19 o 
  15  11   3    14705.38    14929.98    176.34 o 
  17  11   3     2602.57     2615.12     79.58 o 
  19  11   3     9339.96     9529.61    245.74 o 
  21  11   3      104.24      257.92     84.20 o 
  23  11   3     7866.15     8204.99    145.88 o 
  25  11   3     1454.16     1654.61    115.16 o 
   1  13   3    14266.83    14227.03    194.14 o 
   3  13   3    12464.20    11750.27    174.20 o 
   5  13   3    17991.95    16345.81    352.98 o 
   7  13   3    13813.80    13388.03    184.20 o 
   9  13   3     6514.65     6473.41    101.42 o 
  11  13   3     9566.10     9475.38    159.07 o 
  13  13   3      442.79      565.76     73.19 o 
  15  13   3     1544.25     1619.81     71.22 o 
  17  13   3     1814.82     1715.70     78.27 o 
  19  13   3    10849.65    10623.19    141.28 o 
  21  13   3     2600.34     2644.80     89.88 o 
  23  13   3     2062.46     2128.38    108.36 o 
  25  13   3     2109.68     2095.07    114.04 o 
   1  15   3    53186.56    50156.74    829.15 o 
   3  15   3    12928.64    12244.47    258.54 o 
   5  15   3   108291.72   107008.44   1278.33 o 
   7  15   3    20332.71    18644.51    284.67 o 
   9  15   3    41613.47    41122.96    590.45 o 
  11  15   3     1430.95     1618.24     79.79 o 
  13  15   3    23776.96    23529.95    283.57 o 
  15  15   3    14045.07    14089.93    254.52 o 
  17  15   3      676.38      815.52     77.59 o 
  19  15   3     2697.21     2751.40     84.69 o 
  21  15   3     3399.69     3558.91     87.85 o 
  23  15   3     4759.32     4679.40    121.73 o 
  25  15   3      225.93      252.64    126.72 o 
   1  17   3    79273.21    76339.93   1121.17 o 
   3  17   3    29531.13    27282.82    355.97 o 
   5  17   3     3686.96     3539.96     69.09 o 
   7  17   3    39856.55    39695.60    569.92 o 
   9  17   3     6324.87     6270.60     89.32 o 
  11  17   3    16135.94    15955.04    156.58 o 
  13  17   3    17834.16    17716.66    268.54 o 
  15  17   3    12143.01    11884.00    164.23 o 
  17  17   3     5130.94     4891.39     78.34 o 
  19  17   3     1482.83     1602.45     84.59 o 
  21  17   3     3612.76     3485.97     91.88 o 
  23  17   3      785.35      823.60    100.37 o 
   1  19   3     1399.01     1263.22     64.56 o 
   3  19   3    18500.96    17091.42    256.09 o 
   5  19   3     1520.85     1563.69     64.95 o 
   7  19   3     1211.49     1323.21     68.87 o 
   9  19   3     5807.51     5789.35     76.15 o 
  11  19   3    15816.77    15187.82    129.93 o 
  13  19   3    12853.79    12926.25    171.44 o 
  15  19   3      975.09     1056.29     76.29 o 
  17  19   3    12110.59    12429.37    234.77 o 
  19  19   3      441.34      578.68     77.74 o 
  21  19   3     1288.48     1494.76     91.46 o 
  23  19   3      888.48     1017.12     97.20 o 
   1  21   3     2729.34     2750.95     70.66 o 
   3  21   3     2389.96     2466.74     71.45 o 
   5  21   3    15345.27    14188.82    272.92 o 
   7  21   3    34086.28    33518.22    441.24 o 
   9  21   3    11973.54    12035.72    129.83 o 
  11  21   3     7821.14     7949.72    191.07 o 
  13  21   3    12182.09    11959.55    139.90 o 
  15  21   3     4318.04     4158.90     79.00 o 
  17  21   3    12061.60    12099.22    192.12 o 
  19  21   3     2007.49     1975.44     83.02 o 
  21  21   3     9466.66     9469.74    267.30 o 
  23  21   3      275.47      399.69    100.96 o 
   1  23   3     3177.55     3001.48     69.64 o 
   3  23   3    14525.72    14022.66    154.93 o 
   5  23   3    13936.84    13954.56    163.73 o 
   7  23   3    17039.65    16875.13    166.64 o 
   9  23   3     9498.88     9917.04    106.35 o 
  11  23   3    27601.04    27168.73    202.48 o 
  13  23   3     9996.51     9980.01    134.33 o 
  15  23   3     6786.06     7061.89    112.14 o 
  17  23   3     9780.92    10177.20    211.16 o 
  19  23   3     4983.18     4905.64    101.45 o 
  21  23   3     7260.54     6867.76     99.71 o 
  23  23   3      296.84      267.87    135.75 o 
   1  25   3     3445.25     3514.20     89.64 o 
   3  25   3    12539.42    12338.99    141.94 o 
   5  25   3    11170.22    11139.26    122.51 o 
   7  25   3     1099.06     1328.21     69.78 o 
   9  25   3     3326.93     3218.65     78.54 o 
  11  25   3    13044.22    13229.06    100.16 o 
  13  25   3    17167.35    17066.27    157.59 o 
  15  25   3      350.22      462.83     81.08 o 
  17  25   3     7016.32     6622.22    107.20 o 
  19  25   3     2848.91     2539.73     90.24 o 
  21  25   3     1936.60     1666.20     95.44 o 
   1  27   3    13728.55    13736.58    185.40 o 
   3  27   3    13955.64    14053.94    193.49 o 
   5  27   3      714.61      894.93     66.70 o 
   7  27   3     5967.78     5904.06     95.08 o 
   9  27   3     1750.89     1961.86    118.32 o 
  11  27   3     9189.88     9413.27    115.52 o 
  13  27   3     6374.33     6556.11     90.74 o 
  15  27   3     2703.53     3070.27     80.85 o 
  17  27   3     4477.49     4590.89    171.95 o 
  19  27   3     1319.99     1341.92     91.01 o 
  21  27   3     2096.51     1871.53    100.33 o 
   1  29   3    24557.19    24162.89    181.72 o 
   3  29   3     2753.73     2865.30     70.30 o 
   5  29   3    13031.51    12960.39    179.91 o 
   7  29   3     8555.88     8839.39     90.78 o 
   9  29   3    13493.55    13732.59    184.55 o 
  11  29   3      299.72      405.34     72.07 o 
  13  29   3     9696.54     9655.90    191.41 o 
  15  29   3     6425.48     6437.61    136.54 o 
  17  29   3       92.07      124.45     83.95 o 
  19  29   3     1313.03     1188.83     92.36 o 
   1  31   3     4485.18     4487.18     69.91 o 
   3  31   3     1691.10     1670.73     64.95 o 
   5  31   3     8430.11     8467.01    167.50 o 
   7  31   3      110.65      247.89     72.00 o 
   9  31   3     9343.13     9357.50    187.82 o 
  11  31   3     2475.83     2606.21     81.51 o 
  13  31   3     1361.84     1369.47     76.38 o 
  15  31   3     1657.39     1791.71     85.87 o 
  17  31   3     3943.87     3905.66     96.85 o 
  19  31   3     4734.45     4316.33    153.78 o 
   1  33   3     5496.94     5587.11     83.56 o 
   3  33   3     1300.64     1409.46     84.91 o 
   5  33   3     9386.19     9566.51     97.00 o 
   7  33   3     3616.19     3717.11     71.97 o 
   9  33   3     1462.07     1480.18     79.75 o 
  11  33   3      516.63      580.96     79.50 o 
  13  33   3     1774.63     1939.54     82.13 o 
  15  33   3     2655.57     2617.55     90.70 o 
  17  33   3      530.96      724.67    102.23 o 
   1  35   3    15936.78    16311.80    203.50 o 
   3  35   3     1773.42     1920.45     77.01 o 
   5  35   3     4171.04     4239.23     75.99 o 
   7  35   3      314.86      431.50     72.87 o 
   9  35   3     5066.99     5018.03     96.28 o 
  11  35   3      647.60      586.40     83.22 o 
  13  35   3     4985.54     4955.06     82.96 o 
  15  35   3     4033.67     3767.01    109.80 o 
   1  37   3     6320.18     6626.48     81.51 o 
   3  37   3    10911.61    10981.75    140.28 o 
   5  37   3     7928.78     7917.71    112.14 o 
   7  37   3     1271.69     1377.65     73.56 o 
   9  37   3     2045.34     2046.34     76.65 o 
  11  37   3     3316.69     3288.65     80.21 o 
  13  37   3     3607.24     3363.55     87.22 o 
   1  39   3     2067.97     2169.27     76.08 o 
   3  39   3     1751.06     1720.00     75.47 o 
   5  39   3      334.84      383.52     80.55 o 
   7  39   3     1715.19     1767.45     83.00 o 
   9  39   3     3525.44     3653.00     92.69 o 
  11  39   3     1166.20     1011.47     82.49 o 
   1  41   3     3134.83     3101.43    128.19 o 
   3  41   3      727.16      793.42     79.59 o 
   5  41   3      718.08      766.28     79.72 o 
   7  41   3     3894.85     3675.79     91.38 o 
   9  41   3     1671.80     1450.02     93.59 o 
   1  43   3     1452.49     1581.52     88.24 o 
   3  43   3     4452.23     4261.59    138.17 o 
   5  43   3      196.72      119.29    232.21 o 
   0   0   4    53482.31    50836.29   1331.56 o 
   4   0   4    87449.73    81575.85   1443.94 o 
   8   0   4   100030.50    99019.13   1486.70 o 
  12   0   4    19972.71    18726.66    276.34 o 
  16   0   4      201.44      243.64     80.26 o 
  20   0   4    10197.84    10572.61    123.64 o 
  24   0   4    10379.97    10126.92    262.39 o 
   2   2   4     8718.64     9091.84     99.47 o 
   4   2   4    19661.96    20104.26    259.18 o 
   6   2   4    23263.40    22213.53    272.02 o 
   8   2   4    39076.56    37635.68    433.99 o 
  10   2   4    69633.64    68122.63    809.53 o 
  12   2   4    19398.79    18602.72    205.35 o 
  14   2   4    21101.61    21318.54    210.00 o 
  16   2   4     4974.71     5031.82     71.25 o 
  18   2   4    19742.29    19699.05    287.03 o 
  20   2   4     4357.65     4385.41     73.83 o 
  22   2   4      838.02     1048.73     75.18 o 
  24   2   4     2477.55     2610.05     90.67 o 
  26   2   4      576.00      485.29    101.77 o 
   0   4   4    45427.94    40579.04    872.98 o 
   2   4   4    49616.02    48876.60    660.75 o 
   4   4   4    33324.06    32663.18    471.00 o 
   6   4   4    13023.11    12809.60    165.11 o 
   8   4   4    47138.05    46919.41    487.94 o 
  10   4   4     1305.65     1488.14     56.15 o 
  12   4   4     2255.77     2258.81     59.02 o 
  14   4   4     8154.44     8230.03     71.33 o 
  16   4   4    10866.07    10490.21    148.79 o 
  18   4   4     1340.80     1372.39     64.91 o 
  20   4   4     2233.65     2394.43     73.41 o 
  22   4   4     6671.78     6854.52    125.69 o 
  24   4   4     2623.01     2626.88     90.14 o 
  26   4   4     3357.26     2976.30    111.69 o 
   2   6   4     4679.04     5005.75     78.59 o 
   4   6   4    37918.16    37102.69    556.15 o 
   6   6   4     4520.03     4031.23     69.58 o 
   8   6   4    23313.74    22124.02    317.57 o 
  10   6   4    27948.71    26918.75    318.44 o 
  12   6   4    22765.82    21962.27    343.76 o 
  14   6   4    11719.57    11215.41    145.78 o 
  16   6   4    26452.35    26169.71    325.42 o 
  18   6   4    15978.13    15596.10    201.12 o 
  20   6   4     4612.80     4728.08     83.18 o 
  22   6   4     3312.89     3494.71     84.22 o 
  24   6   4     1211.40     1189.13     95.15 o 
   0   8   4    12415.62    12712.17    309.44 o 
   2   8   4    60945.72    57195.87    933.74 o 
   4   8   4    17323.22    16599.68    306.82 o 
   6   8   4    49008.45    46906.39    716.01 o 
   8   8   4     9448.58     9377.14    151.10 o 
  10   8   4     2899.44     2903.35     59.02 o 
  12   8   4     8358.86     8012.25    153.21 o 
  14   8   4     1005.74      987.51     61.54 o 
  16   8   4     3433.85     3449.25     69.80 o 
  18   8   4     8028.65     8119.92    155.67 o 
  20   8   4      955.76     1118.36     74.67 o 
  22   8   4     7453.82     7746.14    116.52 o 
  24   8   4     1411.57     1418.50     95.48 o 
   2  10   4    42086.73    43501.11    616.79 o 
   4  10   4     8725.18     8497.23    146.88 o 
   6  10   4      807.31      879.96     63.36 o 
   8  10   4    43216.86    42394.56    488.94 o 
  10  10   4     2168.87     1947.02     67.62 o 
  12  10   4    14190.79    14247.14    156.98 o 
  14  10   4     4915.68     4933.75     92.84 o 
  16  10   4    30225.31    29036.50    418.13 o 
  18  10   4     2759.42     2943.56     85.67 o 
  20  10   4    14086.77    13928.87    285.77 o 
  22  10   4     1741.67     1637.76     83.66 o 
  24  10   4      382.33      551.97     94.11 o 
   0  12   4      446.87      641.12    103.13 o 
   2  12   4   115278.93   110409.12   1628.80 o 
   4  12   4    34089.43    33769.77    631.80 o 
   6  12   4    30483.90    29493.64    501.16 o 
   8  12   4    14485.45    14240.31    245.74 o 
  10  12   4    11015.56    10411.05    144.38 o 
  12  12   4      856.69      878.65     66.55 o 
  14  12   4      394.12      496.60     63.94 o 
  16  12   4     9710.40     9387.63    159.13 o 
  18  12   4    10715.98    10761.09    231.34 o 
  20  12   4     2195.31     2120.30     91.96 o 
  22  12   4     3797.75     3935.03     93.50 o 
  24  12   4        8.32      173.26     99.80 o 
   2  14   4     4710.87     4443.90     68.68 o 
   4  14   4    25290.63    23984.56    343.94 o 
   6  14   4     8368.46     8315.72    140.57 o 
   8  14   4    10721.68    10524.04    174.15 o 
  10  14   4     6584.31     6501.72    102.82 o 
  12  14   4    15201.19    14957.00    250.05 o 
  14  14   4     6326.91     6270.18    109.29 o 
  16  14   4    23488.93    22577.48    301.81 o 
  18  14   4     5354.39     5490.00     85.22 o 
  20  14   4     4515.98     4605.25     99.65 o 
  22  14   4     2784.45     2941.36    124.48 o 
  24  14   4      444.64      467.23     94.19 o 
   0  16   4    68559.25    68461.83   1733.85 o 
   2  16   4    34676.89    33435.25    562.11 o 
   4  16   4    17133.13    16445.37    193.03 o 
   6  16   4    58001.52    56191.21    710.70 o 
   8  16   4     1565.43     1558.96     64.33 o 
  10  16   4     3371.03     3188.25     70.24 o 
  12  16   4     4799.61     4858.83     85.16 o 
  14  16   4     3883.30     3911.02     75.69 o 
  16  16   4      467.42      527.74     68.80 o 
  18  16   4     2910.04     3221.63     78.41 o 
  20  16   4     2074.57     2098.32     84.55 o 
  22  16   4     3301.35     3342.25    133.81 o 
  24  16   4     3661.86     3326.79    108.50 o 
   2  18   4     9524.11     8812.89    160.24 o 
   4  18   4     6934.20     6786.71    114.90 o 
   6  18   4    19084.39    18900.95    271.61 o 
   8  18   4    11044.70    10395.06    181.69 o 
  10  18   4    29157.66    29363.87    403.87 o 
  12  18   4     7714.99     7971.86    120.31 o 
  14  18   4    10613.36    10540.60    221.01 o 
  16  18   4     9708.31     9748.40    123.22 o 
  18  18   4    11342.53    11399.99    163.41 o 
  20  18   4     3322.73     3365.64     84.75 o 
  22  18   4     3655.37     3511.18    139.34 o 
   0  20   4    25016.48    25143.11    560.99 o 
   2  20   4    14266.88    13732.13    251.61 o 
   4  20   4    27876.28    27392.06    335.19 o 
   6  20   4     3523.49     3219.13     66.97 o 
   8  20   4    29691.35    28895.12    373.36 o 
  10  20   4    16080.10    15863.27    171.89 o 
  12  20   4     5257.45     4961.16     81.35 o 
  14  20   4     1051.10     1140.32     73.18 o 
  16  20   4     1472.11     1521.98     76.51 o 
  18  20   4     1059.71     1060.28     78.29 o 
  20  20   4     4284.64     4196.12    103.77 o 
  22  20   4     2051.82     1866.47     93.19 o 
   2  22   4     5761.04     5528.89     88.53 o 
   4  22   4     4408.36     4327.02     69.05 o 
   6  22   4     5384.96     5519.77     83.49 o 
   8  22   4      460.98      577.33     64.10 o 
  10  22   4    32884.84    32334.01    299.15 o 
  12  22   4     1917.17     2049.95     72.99 o 
  14  22   4    39008.92    39125.16    323.55 o 
  16  22   4      413.68      622.42     79.31 o 
  18  22   4      961.20     1002.38     78.19 o 
  20  22   4      475.42      512.47     89.56 o 
  22  22   4     3543.34     3292.36    105.13 o 
   0  24   4    19638.26    19504.00    367.12 o 
   2  24   4    15894.77    15409.63    201.03 o 
   4  24   4    11564.02    11528.80    132.04 o 
   6  24   4      832.24      864.94     67.30 o 
   8  24   4    18234.08    17724.46    255.01 o 
  10  24   4     8592.94     8777.17    122.74 o 
  12  24   4     2236.97     2269.24     73.23 o 
  14  24   4       61.88      -28.43     76.38 o 
  16  24   4     1553.20     1650.59     81.47 o 
  18  24   4      339.60      437.58     89.11 o 
  20  24   4     2756.27     2552.71     92.10 o 
   2  26   4      182.04      316.26     60.01 o 
   4  26   4     3047.87     3002.51     67.71 o 
   6  26   4     5745.53     5792.64     83.92 o 
   8  26   4     4864.56     4964.39     91.71 o 
  10  26   4    16378.79    16374.59    201.69 o 
  12  26   4     8466.38     8779.85     95.00 o 
  14  26   4     5991.49     6138.06     80.98 o 
  16  26   4     3378.26     3262.42     91.65 o 
  18  26   4     5574.24     5452.26    163.08 o 
  20  26   4     1558.52     1369.17     89.78 o 
   0  28   4    17755.79    18135.65    308.17 o 
   2  28   4    14840.07    14634.29    187.24 o 
   4  28   4     2227.65     2064.57     76.49 o 
   6  28   4     3492.13     3538.50     72.97 o 
   8  28   4     3104.55     3282.26     75.03 o 
  10  28   4     2009.44     2258.03     81.14 o 
  12  28   4     3751.49     3721.54     86.52 o 
  14  28   4     1394.71     1378.64     75.06 o 
  16  28   4     1537.94     1562.21     84.22 o 
  18  28   4      609.01      636.10     84.59 o 
   2  30   4     2113.85     2277.90     83.33 o 
   4  30   4     9519.30     9433.98    116.34 o 
   6  30   4      119.39      196.03     68.66 o 
   8  30   4     2732.21     2950.14     75.52 o 
  10  30   4     2713.76     2711.31     74.41 o 
  12  30   4     7863.66     8041.70    105.41 o 
  14  30   4     4341.33     4453.76    114.24 o 
  16  30   4     4444.11     4024.12     98.24 o 
  18  30   4      609.63      583.23     93.00 o 
   0  32   4    11578.04    11448.72    189.52 o 
   2  32   4    33403.94    33766.98    247.48 o 
   4  32   4       19.56      132.00     71.76 o 
   6  32   4     4799.62     4706.31    122.58 o 
   8  32   4     1420.21     1627.85     73.56 o 
  10  32   4     6290.64     6431.61    128.01 o 
  12  32   4     3597.07     3748.68    102.96 o 
  14  32   4      171.05      242.38     82.02 o 
  16  32   4      731.51      777.76     91.65 o 
   2  34   4     1729.21     1757.42     71.58 o 
   4  34   4     2147.58     2393.28     73.44 o 
   6  34   4      761.38      967.39     77.79 o 
   8  34   4     4250.68     4160.37    121.57 o 
  10  34   4      206.93      235.25     77.94 o 
  12  34   4     8561.56     8455.14    154.03 o 
  14  34   4     1972.85     1971.72     85.71 o 
   0  36   4     1427.20     1524.79    105.01 o 
   2  36   4    10552.79    10809.05    155.57 o 
   4  36   4     5698.17     5624.01     83.07 o 
   6  36   4     6544.79     6675.54    137.33 o 
   8  36   4      581.42      559.06     73.64 o 
  10  36   4     1174.00     1247.28     79.98 o 
  12  36   4      295.66      279.37     82.48 o 
   2  38   4      540.92      568.68     80.05 o 
   4  38   4     1880.80     1970.28     74.82 o 
   6  38   4     2105.13     2163.48     78.47 o 
   8  38   4     3319.28     3459.36    102.50 o 
  10  38   4     3451.52     3237.40     86.08 o 
   0  40   4     8176.44     8098.04    283.23 o 
   2  40   4     1291.76     1381.14     81.49 o 
   4  40   4     4976.96     5087.14     99.24 o 
   6  40   4      181.49      222.13     78.02 o 
   8  40   4     1053.52     1099.68     82.76 o 
   2  42   4      934.66     1011.44     83.05 o 
   1   1   5     7288.88     7195.40     88.40 o 
   3   1   5    55492.20    52921.27    620.58 o 
   5   1   5     6338.74     5895.63     68.35 o 
   7   1   5    69011.63    66218.06    662.81 o 
   9   1   5      790.70      880.75     51.91 o 
  11   1   5    24515.03    23959.84    339.53 o 
  13   1   5    14454.70    13719.34    143.64 o 
  15   1   5     7284.25     7160.74     79.42 o 
  17   1   5     3993.67     3897.26     63.74 o 
  19   1   5     5558.90     5553.21     97.14 o 
  21   1   5     6539.36     6705.96     80.86 o 
  23   1   5      569.19      668.83     81.58 o 
  25   1   5     3884.35     3507.67    100.24 o 
   1   3   5     1111.71      886.68     48.45 o 
   3   3   5     9810.64     9679.10     76.32 o 
   5   3   5     4490.92     4630.56     54.08 o 
   7   3   5    14992.88    14926.30    142.95 o 
   9   3   5    29470.62    29170.00    309.37 o 
  11   3   5     2937.70     2953.93     52.94 o 
  13   3   5     8997.86     9087.15     92.88 o 
  15   3   5      635.59      666.68     55.39 o 
  17   3   5    11538.04    11721.09    126.38 o 
  19   3   5     2417.95     2419.44     68.66 o 
  21   3   5     2542.97     2589.32     76.70 o 
  23   3   5       39.51      105.93     78.70 o 
  25   3   5     1255.36     1289.48    105.14 o 
   1   5   5    57002.88    55762.63    864.54 o 
   3   5   5    11941.98    11840.20    136.68 o 
   5   5   5    10041.23     9796.41    136.77 o 
   7   5   5    46895.70    45353.70    623.56 o 
   9   5   5     1838.20     2091.66     60.16 o 
  11   5   5    23030.04    22528.07    313.24 o 
  13   5   5     6101.15     6207.18     82.13 o 
  15   5   5      648.25      859.11     55.05 o 
  17   5   5    16878.20    16507.77    165.11 o 
  19   5   5     3257.33     3204.64     66.17 o 
  21   5   5     3181.47     3209.06     76.40 o 
  23   5   5     4330.92     4389.43     93.05 o 
   1   7   5    32582.96    30560.21    451.96 o 
   3   7   5    10431.14    10168.93    140.53 o 
   5   7   5    66908.03    65104.90    804.18 o 
   7   7   5    30001.64    28946.17    372.27 o 
   9   7   5    14779.66    14480.95    194.67 o 
  11   7   5     5058.13     5022.71     72.39 o 
  13   7   5    22432.01    21525.41    353.26 o 
  15   7   5    17721.74    16823.45    196.01 o 
  17   7   5     8647.77     8703.44    123.46 o 
  19   7   5     2666.94     2793.34     71.49 o 
  21   7   5     4548.72     4840.43     93.21 o 
  23   7   5     4483.48     4401.59    123.47 o 
   1   9   5    11303.72    11314.19    197.71 o 
   3   9   5     7942.83     7499.49    101.04 o 
   5   9   5    22041.88    21583.60    321.44 o 
   7   9   5     5031.69     4834.58     78.16 o 
   9   9   5     7111.42     7014.42    102.01 o 
  11   9   5     3480.84     3488.82     58.80 o 
  13   9   5     2169.85     2143.58     59.84 o 
  15   9   5     7525.86     7447.11     86.34 o 
  17   9   5      371.74      514.34     67.77 o 
  19   9   5     9574.12     9872.14    165.38 o 
  21   9   5      349.22      501.87     77.23 o 
  23   9   5      824.00      799.74     93.73 o 
   1  11   5    14770.49    13628.26    242.67 o 
   3  11   5    43729.17    43311.83    541.69 o 
   5  11   5     6302.69     6348.68    105.36 o 
   7  11   5     8238.91     7965.74    138.22 o 
   9  11   5    38570.47    37670.76    475.89 o 
  11  11   5     3820.97     3801.15     65.91 o 
  13  11   5     5747.65     5432.41     73.27 o 
  15  11   5    14704.73    14220.97    196.64 o 
  17  11   5      939.31     1007.68     69.71 o 
  19  11   5     8713.31     8719.13    123.39 o 
  21  11   5       42.00      114.74     73.84 o 
  23  11   5     1534.34     1453.74     83.06 o 
   1  13   5    25568.47    24497.16    435.40 o 
   3  13   5    17733.03    17075.92    250.20 o 
   5  13   5    18194.45    18050.55    334.66 o 
   7  13   5     2204.70     2358.38     65.80 o 
   9  13   5    13427.40    12824.66    165.11 o 
  11  13   5      825.73      941.73     68.07 o 
  13  13   5    18848.51    18746.07    228.28 o 
  15  13   5    21037.39    20989.44    350.21 o 
  17  13   5     7062.44     7040.66    104.94 o 
  19  13   5    13905.45    13845.96    289.38 o 
  21  13   5     4032.37     4258.70     94.58 o 
  23  13   5     2656.79     2508.61    107.17 o 
   1  15   5     5361.59     5218.08     66.41 o 
   3  15   5    15179.46    14675.43    189.96 o 
   5  15   5    22141.89    21918.47    315.38 o 
   7  15   5      644.90      774.45     66.34 o 
   9  15   5     3867.54     4054.12     72.02 o 
  11  15   5    23064.24    23025.24    419.98 o 
  13  15   5     6265.82     6320.71     99.63 o 
  15  15   5     6390.02     6171.01     85.24 o 
  17  15   5     1841.68     1867.84     74.96 o 
  19  15   5     5441.74     5460.50    124.15 o 
  21  15   5     3516.38     3277.12     92.34 o 
  23  15   5     3877.40     3644.00    142.17 o 
   1  17   5    22327.91    22249.46    351.86 o 
   3  17   5     1670.71     1759.33     65.25 o 
   5  17   5    12851.44    12401.70    197.15 o 
   7  17   5     2997.16     3054.45     64.99 o 
   9  17   5     3418.56     3400.00     69.69 o 
  11  17   5     4770.77     4852.72    118.40 o 
  13  17   5     1500.39     1713.32     72.31 o 
  15  17   5     4781.98     4688.80     71.00 o 
  17  17   5     7871.74     8027.22    144.00 o 
  19  17   5     6505.32     6382.76     97.32 o 
  21  17   5     3045.09     2723.60     95.94 o 
   1  19   5    13042.50    12898.18    241.15 o 
   3  19   5    17546.30    16965.31    295.65 o 
   5  19   5     6409.54     6184.01     80.76 o 
   7  19   5    29318.50    29056.34    381.70 o 
   9  19   5    11213.05    11191.59    191.58 o 
  11  19   5    20684.33    20149.88    301.62 o 
  13  19   5     2474.98     2438.03     74.97 o 
  15  19   5     1499.65     1463.14     74.19 o 
  17  19   5     1375.73     1525.75     70.04 o 
  19  19   5     1921.98     1840.14     81.85 o 
  21  19   5     3438.39     3204.52     94.88 o 
   1  21   5     7062.65     7206.14    157.74 o 
   3  21   5    23576.00    23068.67    276.34 o 
   5  21   5     1559.47     1754.29     68.28 o 
   7  21   5    26382.91    25085.13    219.00 o 
   9  21   5      537.80      714.87     67.92 o 
  11  21   5    11217.78    11129.08    138.45 o 
  13  21   5     5485.00     5502.17     94.91 o 
  15  21   5     7289.36     7461.48     92.94 o 
  17  21   5     1581.99     1548.09     70.98 o 
  19  21   5      293.39      283.60     77.71 o 
  21  21   5     2891.24     2759.21     99.67 o 
   1  23   5     1607.20     1548.89     66.84 o 
   3  23   5     8801.09     8944.41    198.03 o 
   5  23   5     6756.75     6459.36     87.97 o 
   7  23   5     4733.52     4712.92     82.45 o 
   9  23   5     3792.16     3692.83     71.76 o 
  11  23   5     4037.33     4218.66     77.88 o 
  13  23   5     5012.85     4885.89     84.64 o 
  15  23   5      947.60     1122.11     75.06 o 
  17  23   5     1441.52     1651.55     86.18 o 
  19  23   5     1572.13     1339.49     83.32 o 
   1  25   5    13278.60    13297.11    217.14 o 
   3  25   5     7035.22     6955.21    111.34 o 
   5  25   5     2239.88     2282.11     66.97 o 
   7  25   5    30899.48    30435.23    346.05 o 
   9  25   5     6264.78     6314.87     79.76 o 
  11  25   5     6698.55     6852.82    107.19 o 
  13  25   5      325.08      661.24     89.92 o 
  15  25   5     3157.36     3283.60     87.23 o 
  17  25   5     4247.49     3940.54     95.34 o 
  19  25   5      771.78      677.72     82.42 o 
   1  27   5    11724.27    11312.89    183.72 o 
   3  27   5     5405.01     5644.67    101.35 o 
   5  27   5    23032.81    22952.00    224.71 o 
   7  27   5     2518.74     2741.02     70.39 o 
   9  27   5     1859.71     1804.39     79.49 o 
  11  27   5     4745.62     5053.16     83.82 o 
  13  27   5     7239.30     6671.68    155.17 o 
  15  27   5      174.28      258.45     81.59 o 
  17  27   5     9855.49     9328.81    132.38 o 
   1  29   5     3039.33     3007.05     69.25 o 
   3  29   5     2805.45     2936.32     70.28 o 
   5  29   5     5481.28     5614.99     92.81 o 
   7  29   5     2124.24     2233.02     78.03 o 
   9  29   5       25.62       51.29     74.77 o 
  11  29   5     3572.44     3672.97     79.76 o 
  13  29   5     2229.26     2324.84     82.40 o 
  15  29   5      920.64      919.23     89.15 o 
  17  29   5      135.61      298.53     88.86 o 
   1  31   5     6396.66     6373.13    132.11 o 
   3  31   5     7826.39     7978.77    145.98 o 
   5  31   5     7333.82     7417.02    131.83 o 
   7  31   5     5012.03     5288.92     79.00 o 
   9  31   5     3762.53     3773.35     85.05 o 
  11  31   5     1073.33     1218.76     79.75 o 
  13  31   5     2173.11     2128.63    101.21 o 
  15  31   5     5937.88     6007.83    164.56 o 
   1  33   5     5657.51     5805.84     77.40 o 
   3  33   5     2775.63     2894.43     77.94 o 
   5  33   5     1133.62     1155.26     76.74 o 
   7  33   5      387.85      423.49     80.26 o 
   9  33   5     7552.12     8110.98    150.89 o 
  11  33   5     4396.32     4479.56    109.07 o 
  13  33   5     4228.91     3946.16     91.96 o 
   1  35   5      357.75      421.30     68.32 o 
   3  35   5     1474.01     1421.32     72.88 o 
   5  35   5     1262.70     1476.95     94.87 o 
   7  35   5      785.03      815.47     79.18 o 
   9  35   5     2882.27     2805.15    153.62 o 
  11  35   5     1598.17     1499.23     88.98 o 
   1  37   5     1645.10     1700.77     81.03 o 
   3  37   5      655.64      797.92     75.97 o 
   5  37   5     4456.17     4632.43     83.32 o 
   7  37   5     1945.14     1968.32     83.01 o 
   9  37   5      306.40      250.20     87.31 o 
   1  39   5     7353.40     7158.14    141.61 o 
   3  39   5     2484.41     2609.62     83.46 o 
   5  39   5     2152.96     1885.27     80.70 o 
   7  39   5     2001.75     1889.89    109.07 o 
   2   0   6    24037.27    23648.54    393.45 o 
   6   0   6     7184.33     6948.40     96.65 o 
  10   0   6    40977.21    40016.83    745.03 o 
  14   0   6    49319.54    48381.17    880.53 o 
  18   0   6     1315.47     1143.76     81.90 o 
  22   0   6     4220.03     4162.89    135.09 o 
   0   2   6    48874.75    48334.01    796.16 o 
   2   2   6    19766.51    19149.74    203.81 o 
   4   2   6    39976.84    38827.07    465.99 o 
   6   2   6     4301.29     4515.62     73.78 o 
   8   2   6    12794.72    12596.64    153.50 o 
  10   2   6    20204.73    20165.33    228.76 o 
  12   2   6     3038.76     3061.86     65.17 o 
  14   2   6     1315.19     1449.51     53.40 o 
  16   2   6     4969.73     4870.69     65.47 o 
  18   2   6      265.77      318.35     61.33 o 
  20   2   6     3644.35     3598.45     80.90 o 
  22   2   6      241.68      344.60     81.22 o 
   2   4   6     3164.78     3209.31     50.50 o 
   4   4   6     3832.90     3782.17     72.35 o 
   6   4   6    14608.48    14280.07    165.32 o 
   8   4   6     7519.22     7272.57     98.78 o 
  10   4   6    19731.58    19265.62    227.78 o 
  12   4   6     6357.02     6414.26     96.79 o 
  14   4   6     3760.64     3753.45     60.54 o 
  16   4   6     4832.50     4992.22     74.53 o 
  18   4   6     9046.82     9020.46     99.77 o 
  20   4   6     4462.64     4474.53     82.91 o 
  22   4   6      885.48      872.19     81.34 o 
   0   6   6    76504.66    73820.34   1463.43 o 
   2   6   6    25877.61    25714.24    334.70 o 
   4   6   6    46583.58    45901.55    568.37 o 
   6   6   6    19865.60    19472.69    234.13 o 
   8   6   6     1844.20     1895.04     56.83 o 
  10   6   6     1397.34     1527.83     49.61 o 
  12   6   6    20636.40    19742.09    267.66 o 
  14   6   6     1028.77      988.71     56.84 o 
  16   6   6      201.93      277.82     55.76 o 
  18   6   6      114.88      168.22     61.28 o 
  20   6   6     1341.45     1358.50     70.91 o 
  22   6   6     6347.31     6122.51    168.07 o 
   2   8   6     4175.45     4087.80     64.44 o 
   4   8   6    20654.74    20260.57    215.84 o 
   6   8   6    10399.21    10147.90    169.13 o 
   8   8   6     7783.33     7535.05     82.79 o 
  10   8   6      349.34      387.88     59.03 o 
  12   8   6    36134.63    34864.60    533.79 o 
  14   8   6     6999.48     7049.28    121.69 o 
  16   8   6    15462.87    15341.85    253.83 o 
  18   8   6     1119.91     1251.70     64.01 o 
  20   8   6     4424.57     4383.33     83.90 o 
  22   8   6     1224.39     1263.23     80.61 o 
   0  10   6     4545.30     4598.88     91.62 o 
   2  10   6    17440.82    17230.57    207.95 o 
   4  10   6    11196.22    11097.55    181.25 o 
   6  10   6     1584.16     1692.02     61.26 o 
   8  10   6      150.26      302.02     53.80 o 
  10  10   6    17050.36    16451.08    227.09 o 
  12  10   6      636.36      720.93     58.67 o 
  14  10   6     2485.68     2631.54     64.06 o 
  16  10   6      795.57      865.56     64.87 o 
  18  10   6     7263.47     7368.39    107.33 o 
  20  10   6      411.82      550.66     72.20 o 
  22  10   6     4828.82     4420.98    129.39 o 
   2  12   6     4233.66     4300.53     73.95 o 
   4  12   6     3480.21     3484.11     75.01 o 
   6  12   6      411.93      565.89     62.89 o 
   8  12   6    35309.28    34951.45    528.18 o 
  10  12   6     4726.64     4663.63     86.39 o 
  12  12   6    32788.85    32060.81    373.91 o 
  14  12   6     2641.32     2676.09     66.42 o 
  16  12   6    14382.86    14675.89    250.66 o 
  18  12   6      524.86      619.32     72.86 o 
  20  12   6     8607.27     8394.63    153.33 o 
  22  12   6      447.98      494.78     83.11 o 
   0  14   6     5093.45     5246.19     93.34 o 
   2  14   6    12950.73    13150.84    227.56 o 
   4  14   6    17168.19    17022.27    207.01 o 
   6  14   6    26197.18    26004.69    372.51 o 
   8  14   6    14917.20    14580.89    294.65 o 
  10  14   6     1303.33     1276.73     65.75 o 
  12  14   6      466.77      485.37     59.78 o 
  14  14   6      628.93      599.10     64.86 o 
  16  14   6      873.91     1017.46     68.19 o 
  18  14   6     1126.89     1227.54     72.89 o 
  20  14   6     1297.51     1362.62     81.62 o 
  22  14   6     7867.43     7152.41    199.09 o 
   2  16   6      762.38      824.45     71.98 o 
   4  16   6     7892.52     7765.66    152.11 o 
   6  16   6     3725.72     3832.44     83.07 o 
   8  16   6     1743.12     1759.98     68.55 o 
  10  16   6     5205.32     5001.54    132.54 o 
  12  16   6    18225.83    18352.64    227.46 o 
  14  16   6     7489.75     7344.35     85.10 o 
  16  16   6     4780.39     4700.81     82.49 o 
  18  16   6     4560.58     4417.94     92.23 o 
  20  16   6     1523.88     1536.42     87.83 o 
   0  18   6    43006.77    42312.25    957.79 o 
   2  18   6    16902.54    16510.28    209.60 o 
   4  18   6     1284.71     1319.26     61.94 o 
   6  18   6     1059.28     1154.28     69.98 o 
   8  18   6     7262.10     7370.46    119.75 o 
  10  18   6      566.32      787.97     65.14 o 
  12  18   6     1515.81     1482.24     73.37 o 
  14  18   6     1314.24     1320.31     64.50 o 
  16  18   6     3829.21     3877.37     75.10 o 
  18  18   6      211.84      221.43     75.09 o 
  20  18   6     1727.60     1563.15     90.78 o 
   2  20   6     6008.67     6090.20    110.74 o 
   4  20   6     1232.72     1235.71     62.20 o 
   6  20   6    19419.51    19038.84    297.00 o 
   8  20   6    13858.05    13819.27    234.64 o 
  10  20   6     8784.17     8887.93    171.83 o 
  12  20   6      372.04      451.40     70.02 o 
  14  20   6    10665.08    10263.47    128.56 o 
  16  20   6      401.37      470.66     72.06 o 
  18  20   6     7871.55     7663.76    133.54 o 
  20  20   6     2407.55     1976.30    161.04 o 
   0  22   6     6400.39     6315.82     98.07 o 
   2  22   6     2117.64     2121.88     72.52 o 
   4  22   6    34645.27    33675.36    627.88 o 
   6  22   6     5828.43     5860.36    138.16 o 
   8  22   6     5078.75     5292.01     74.17 o 
  10  22   6     3478.75     3512.00     70.47 o 
  12  22   6     1881.84     1972.88     83.42 o 
  14  22   6       37.98       82.39     76.29 o 
  16  22   6      511.61      726.33     72.74 o 
  18  22   6      359.44      351.94     78.84 o 
   2  24   6      790.08      868.83     68.52 o 
   4  24   6     1616.34     1652.58     67.96 o 
   6  24   6    11229.98    11343.00    181.67 o 
   8  24   6     3405.37     3414.08     86.74 o 
  10  24   6     5713.38     5637.73     76.39 o 
  12  24   6     3062.38     3060.62     78.74 o 
  14  24   6     7256.24     7196.71    131.82 o 
  16  24   6      531.98      636.42     74.91 o 
  18  24   6     1816.14     1578.37     84.56 o 
   0  26   6    28718.68    28261.69    864.28 o 
   2  26   6     6838.80     6728.31    114.80 o 
   4  26   6    14899.24    14876.12    266.75 o 
   6  26   6     6269.66     6546.52     95.28 o 
   8  26   6    10113.89    10103.94     93.00 o 
  10  26   6     2752.94     2798.28     76.68 o 
  12  26   6     4419.06     4478.64     97.64 o 
  14  26   6       55.34      103.21     82.24 o 
  16  26   6     1900.30     1871.26     91.31 o 
   2  28   6     2406.36     2612.83     75.75 o 
   4  28   6     5711.05     5582.23    162.01 o 
   6  28   6     2756.59     2692.48     74.95 o 
   8  28   6     3896.87     3967.00     80.35 o 
  10  28   6     2464.33     2790.05     79.39 o 
  12  28   6     5108.43     5241.84    124.56 o 
  14  28   6     2198.90     2030.08     97.26 o 
  16  28   6     6003.86     5736.04    124.09 o 
   0  30   6     4948.00     5057.10    222.97 o 
   2  30   6     3528.84     3592.15     72.61 o 
   4  30   6     3111.57     3212.36     80.61 o 
   6  30   6     9958.56    10247.54    207.13 o 
   8  30   6      646.37      694.56     79.19 o 
  10  30   6      712.49      781.29     81.84 o 
  12  30   6       18.73       94.14     81.30 o 
  14  30   6     2857.76     2486.65     88.50 o 
   2  32   6      828.89      979.11     76.10 o 
   4  32   6      651.46      700.84     73.74 o 
   6  32   6      318.10      339.10     75.25 o 
   8  32   6    10382.60    10103.33    217.37 o 
  10  32   6      585.22      624.21     82.95 o 
  12  32   6     3023.91     2761.72     90.80 o 
   0  34   6     2717.12     2824.18    137.90 o 
   2  34   6     6831.18     6710.64    122.81 o 
   4  34   6     3608.11     3665.37     83.67 o 
   6  34   6     2300.45     2325.73     84.27 o 
   8  34   6      886.47      771.85     85.16 o 
  10  34   6     4082.78     3936.51    121.09 o 
   2  36   6     3094.57     2940.10     81.26 o 
   4  36   6     1537.20     1401.79     80.23 o 
   6  36   6      660.27      624.30     83.25 o 
   8  36   6      793.40      840.97     91.53 o 
   0  38   6     2143.34     2159.98    149.41 o 
   2  38   6      903.93      803.37     86.14 o 
   1   1   7    13971.22    13662.65    128.92 o 
   3   1   7    16893.04    16797.97    181.03 o 
   5   1   7     8086.42     7989.82     84.69 o 
   7   1   7     9343.83     9205.66    105.67 o 
   9   1   7     1339.11     1363.98     53.55 o 
  11   1   7     6106.85     6142.09     65.33 o 
  13   1   7     3066.15     3255.24     84.23 o 
  15   1   7     4545.78     4385.44     70.66 o 
  17   1   7      875.11      835.13     60.14 o 
  19   1   7     1684.23     1677.67     63.77 o 
  21   1   7     2694.46     2574.45     81.56 o 
   1   3   7    23712.46    22353.87    311.25 o 
   3   3   7    33010.21    33138.93    392.87 o 
   5   3   7     1669.50     1651.92     50.39 o 
   7   3   7     6244.68     6396.02     65.62 o 
   9   3   7    11169.48    11060.69    127.91 o 
  11   3   7    20151.66    20601.55    225.80 o 
  13   3   7     2927.83     3006.51     64.79 o 
  15   3   7    10597.89    10598.57    139.49 o 
  17   3   7     3931.73     3737.22     64.15 o 
  19   3   7     1627.65     1690.64     67.00 o 
  21   3   7     2808.55     2838.65     96.80 o 
   1   5   7     7241.14     7031.01     94.55 o 
   3   5   7      436.75      574.60     47.29 o 
   5   5   7     8668.64     8660.82    107.96 o 
   7   5   7      974.03     1084.28     52.74 o 
   9   5   7      807.14      835.81     54.42 o 
  11   5   7    13734.00    13689.71    125.23 o 
  13   5   7     7541.71     7548.54    104.08 o 
  15   5   7     6694.48     6633.87     77.95 o 
  17   5   7     5981.73     6152.62     99.01 o 
  19   5   7      733.38      863.26     65.73 o 
  21   5   7     1405.24     1309.88     78.66 o 
   1   7   7     6659.57     6570.00    109.81 o 
   3   7   7      565.35      666.09     50.21 o 
   5   7   7     9156.19     9068.71     75.90 o 
   7   7   7     2804.95     2952.96     75.91 o 
   9   7   7     9863.92     9849.43    149.79 o 
  11   7   7    11366.42    11930.51    162.48 o 
  13   7   7     3945.12     4047.84     57.07 o 
  15   7   7     8896.61     9061.11    130.00 o 
  17   7   7      500.84      613.43     59.92 o 
  19   7   7     1707.06     1699.81     70.26 o 
  21   7   7     4926.14     4201.58    291.39 o 
   1   9   7     8587.25     8509.85     79.34 o 
   3   9   7    11248.83    11419.43    169.29 o 
   5   9   7    16592.03    16754.28    188.92 o 
   7   9   7       86.27      100.34     53.78 o 
   9   9   7    22525.40    22382.11    278.48 o 
  11   9   7      694.16      840.38     53.90 o 
  13   9   7     6008.93     5992.83    111.26 o 
  15   9   7     1628.91     1644.66     60.91 o 
  17   9   7     1599.17     1580.68     60.27 o 
  19   9   7     3216.38     3119.57     71.17 o 
  21   9   7      909.57      949.19     82.64 o 
   1  11   7     8727.98     8622.21    136.77 o 
   3  11   7     8673.61     8784.44    167.81 o 
   5  11   7     6164.84     6285.11     97.05 o 
   7  11   7      116.83      182.13     56.61 o 
   9  11   7    28461.01    27940.77    447.82 o 
  11  11   7      766.27      754.87     56.73 o 
  13  11   7     4911.86     4928.87     88.75 o 
  15  11   7     2173.28     2320.71     60.59 o 
  17  11   7      369.25      540.69     63.96 o 
  19  11   7     1670.38     1582.28     70.06 o 
   1  13   7    13990.41    13745.98    231.91 o 
   3  13   7     4752.59     4570.64     64.26 o 
   5  13   7     4651.92     4861.27     82.92 o 
   7  13   7     2343.64     2336.89     58.67 o 
   9  13   7     7842.25     7542.19    138.80 o 
  11  13   7      735.47      851.15     58.12 o 
  13  13   7     6404.01     6309.54     88.10 o 
  15  13   7     4678.47     4507.90     97.65 o 
  17  13   7      924.05      996.24     68.29 o 
  19  13   7     1876.01     1948.61     74.07 o 
   1  15   7     1795.69     1749.16     61.63 o 
   3  15   7     2563.60     2674.29     73.68 o 
   5  15   7     9269.99     9506.19    179.71 o 
   7  15   7     1120.55     1223.63     67.33 o 
   9  15   7     7085.17     7066.85    141.43 o 
  11  15   7     7756.69     7686.11    125.35 o 
  13  15   7     8961.55     8995.16    184.43 o 
  15  15   7     2524.11     2544.82     72.12 o 
  17  15   7     2719.56     2772.76     76.63 o 
  19  15   7     1200.68     1103.61     76.71 o 
   1  17   7    18084.51    18154.10    316.80 o 
   3  17   7     8897.14     8673.85    180.95 o 
   5  17   7     4053.68     4224.37     75.35 o 
   7  17   7    13264.32    13269.38    160.23 o 
   9  17   7      152.06      198.97     65.78 o 
  11  17   7    12368.75    12006.60    219.92 o 
  13  17   7      479.84      459.57     64.50 o 
  15  17   7     2459.53     2360.66     70.99 o 
  17  17   7     4749.10     5088.60    132.50 o 
  19  17   7     2032.49     2094.60     85.76 o 
   1  19   7      794.77      883.65     66.22 o 
   3  19   7     6584.14     6526.17    138.53 o 
   5  19   7     1040.70     1097.02     69.25 o 
   7  19   7     9359.04     9384.08    185.55 o 
   9  19   7      292.28      416.25     66.63 o 
  11  19   7     2349.28     2531.27     73.43 o 
  13  19   7       85.08      263.88     66.55 o 
  15  19   7       54.63      256.44     70.40 o 
  17  19   7     2863.63     2875.50     79.25 o 
   1  21   7    18570.11    18294.92    285.75 o 
   3  21   7    16547.39    16689.66    321.93 o 
   5  21   7      105.76      190.16     66.38 o 
   7  21   7     5962.49     5956.32    102.23 o 
   9  21   7     3609.10     3731.06     97.62 o 
  11  21   7     2760.24     3087.45     80.48 o 
  13  21   7     3285.69     3296.33     73.42 o 
  15  21   7     5322.83     5109.92     81.25 o 
  17  21   7     1620.64     1609.84     84.30 o 
   1  23   7     1173.05     1224.92     72.04 o 
   3  23   7    14583.41    14580.07    296.84 o 
   5  23   7      514.52      840.80     70.24 o 
   7  23   7     3021.54     3035.41     82.90 o 
   9  23   7      995.29     1181.68     73.45 o 
  11  23   7     3700.98     3725.90     96.23 o 
  13  23   7     4672.88     4569.91     87.56 o 
  15  23   7     3675.03     3532.88     80.69 o 
   1  25   7      706.30      713.80     71.13 o 
   3  25   7      314.39      475.09     74.34 o 
   5  25   7      682.98      671.42     70.39 o 
   7  25   7     6712.03     6904.78    118.63 o 
   9  25   7     2331.41     2405.34     89.88 o 
  11  25   7      140.48      178.17     75.13 o 
  13  25   7     2363.17     2344.38     88.57 o 
  15  25   7     4627.13     4274.40    125.38 o 
   1  27   7     2272.80     2283.00     93.32 o 
   3  27   7     1311.19     1365.48     77.02 o 
   5  27   7     4474.50     4367.59     90.09 o 
   7  27   7     5458.89     5393.66    109.52 o 
   9  27   7     4739.96     4623.90    122.91 o 
  11  27   7     3590.03     3659.15    119.80 o 
  13  27   7     1174.73     1173.28     85.29 o 
   1  29   7     1260.47     1350.61     75.65 o 
   3  29   7     2383.19     2399.08    104.29 o 
   5  29   7    10896.17    10712.94    167.50 o 
   7  29   7     4241.80     4105.22     97.29 o 
   9  29   7     3631.09     3394.69     83.04 o 
  11  29   7      862.68      995.81     86.64 o 
   1  31   7     2957.10     2961.64    102.84 o 
   3  31   7      986.76     1055.47     77.96 o 
   5  31   7     6984.69     6184.92    150.29 o 
   7  31   7      503.08      632.12    101.27 o 
   9  31   7     5429.58     4912.45    125.11 o 
   1  33   7     1976.44     1974.18     81.11 o 
   3  33   7     1364.27     1377.78     78.91 o 
   5  33   7     2503.61     2318.11     86.55 o 
   7  33   7      322.22      442.32     86.70 o 
   1  35   7      721.29      703.42     80.31 o 
   3  35   7     1916.41     1919.32     82.41 o 
   0   0   8     7655.85     7959.57    337.12 o 
   4   0   8     7510.08     7925.89    200.63 o 
   8   0   8      294.55      283.38     74.98 o 
  12   0   8     3750.35     3697.26    102.81 o 
  16   0   8      961.23     1055.19     86.64 o 
   2   2   8     4698.43     4638.61     76.74 o 
   4   2   8      989.41      999.04     51.58 o 
   6   2   8     7160.46     7530.49     91.84 o 
   8   2   8     3175.03     3341.27     57.23 o 
  10   2   8    11548.22    11844.52    118.99 o 
  12   2   8     1072.08     1288.41     54.66 o 
  14   2   8    11512.76    11038.82    136.82 o 
  16   2   8      564.10      494.50     61.41 o 
  18   2   8    15882.93    14923.03    140.47 o 
   0   4   8    31442.04    31239.92    402.50 o 
   2   4   8    18436.15    18231.59    165.02 o 
   4   4   8     6213.84     6423.37     64.01 o 
   6   4   8    12389.46    12852.59    143.44 o 
   8   4   8     6793.81     6751.60    115.15 o 
  10   4   8     5706.34     5913.07    102.06 o 
  12   4   8     1036.05     1116.30     56.91 o 
  14   4   8      590.43      685.91     54.59 o 
  16   4   8     1490.84     1680.03     63.43 o 
  18   4   8      669.09      687.68     65.11 o 
   2   6   8     3160.40     3187.00     59.49 o 
   4   6   8      800.72      859.66     51.55 o 
   6   6   8      515.45      657.03     53.37 o 
   8   6   8     2601.25     2724.32     55.31 o 
  10   6   8     7321.04     7423.01    126.74 o 
  12   6   8     6995.76     6971.34     96.47 o 
  14   6   8     1797.38     2008.07     57.06 o 
  16   6   8     2702.01     2550.38     62.93 o 
  18   6   8     1469.33     1578.73     65.98 o 
   0   8   8     7486.35     7932.67    131.16 o 
   2   8   8     5847.22     5946.30     88.93 o 
   4   8   8     5243.97     5393.28     84.16 o 
   6   8   8    16516.33    16725.27    253.99 o 
   8   8   8     4836.28     5032.00     81.13 o 
  10   8   8     1175.58     1148.75     55.88 o 
  12   8   8      403.68      554.03     55.78 o 
  14   8   8     1500.98     1569.86     58.33 o 
  16   8   8     2316.44     2372.40     63.50 o 
  18   8   8     1242.17     1130.41     70.04 o 
   2  10   8     1457.79     1509.54     50.76 o 
   4  10   8     9013.84     8918.18    104.33 o 
   6  10   8      449.90      639.08     51.37 o 
   8  10   8    19376.40    19157.59    221.58 o 
  10  10   8      208.69      306.90     57.30 o 
  12  10   8    13458.82    13272.41    160.59 o 
  14  10   8     1242.13     1285.10     58.90 o 
  16  10   8     6046.59     5908.99     91.42 o 
  18  10   8     1021.34     1166.32     75.91 o 
   0  12   8     9205.06     9042.72    141.87 o 
   2  12   8    13030.54    12958.37    120.67 o 
   4  12   8     1979.36     2020.56     57.73 o 
   6  12   8     2374.69     2378.51     60.04 o 
   8  12   8     2406.00     2447.22     73.64 o 
  10  12   8     4440.35     4607.97     61.12 o 
  12  12   8      946.44     1039.10     56.80 o 
  14  12   8      296.71      465.64     59.57 o 
  16  12   8      391.70      472.57     66.26 o 
  18  12   8     1166.55     1081.85     71.51 o 
   2  14   8     2097.87     2053.58     72.32 o 
   4  14   8     3404.11     3650.55     73.97 o 
   6  14   8      978.68     1051.58     61.74 o 
   8  14   8     6397.43     6497.91     82.81 o 
  10  14   8      393.54      392.90     65.90 o 
  12  14   8     6157.18     6080.95     95.31 o 
  14  14   8     1970.45     1886.98     63.27 o 
  16  14   8     3283.41     3030.35     68.90 o 
   0  16   8    10088.10    10420.59    344.33 o 
   2  16   8    12909.25    13312.99    198.35 o 
   4  16   8     7814.30     8153.56    165.24 o 
   6  16   8    21858.44    21697.01    347.51 o 
   8  16   8     1992.15     2028.75     66.56 o 
  10  16   8     2038.80     2094.60     64.13 o 
  12  16   8      432.26      484.17     65.63 o 
  14  16   8      698.65      894.11     73.24 o 
  16  16   8      176.34      263.18     70.04 o 
   2  18   8      419.71      499.05     67.35 o 
   4  18   8     1166.63     1214.21     71.00 o 
   6  18   8     9573.18     9696.73    202.74 o 
   8  18   8     1520.92     1607.52     65.17 o 
  10  18   8     5804.30     5578.25     89.75 o 
  12  18   8      664.06      710.21     68.59 o 
  14  18   8     6426.68     6289.44    111.27 o 
  16  18   8      858.57      924.97     80.85 o 
   0  20   8     4918.55     5066.19    174.76 o 
   2  20   8     1598.42     1650.21     93.18 o 
   4  20   8     1600.48     1689.37     68.97 o 
   6  20   8     6266.63     6226.89    169.58 o 
   8  20   8      295.37      429.81     75.21 o 
  10  20   8     1084.56     1165.13     64.66 o 
  12  20   8       19.89      157.46     66.24 o 
  14  20   8      231.29      253.74     76.18 o 
   2  22   8     6303.14     6192.25    174.56 o 
   4  22   8        2.17      218.78     70.61 o 
   6  22   8     2297.17     2447.11     75.34 o 
   8  22   8       22.83       85.20     68.99 o 
  10  22   8     5487.08     5527.44    110.20 o 
  12  22   8     1049.03     1053.05     76.89 o 
  14  22   8    12085.81    10953.46    187.67 o 
   0  24   8    14859.95    14818.80    444.69 o 
   2  24   8     2903.78     3027.74     75.63 o 
   4  24   8     4051.88     4193.74    113.69 o 
   6  24   8     3802.88     3863.24    105.94 o 
   8  24   8     2436.66     2476.28    110.45 o 
  10  24   8     1711.08     1814.29     77.56 o 
  12  24   8      111.73      208.38     74.95 o 
   2  26   8      926.30      994.34     73.90 o 
   4  26   8      675.06      629.12     79.53 o 
   6  26   8     1964.30     2170.59     79.12 o 
   8  26   8     1266.58     1218.22     82.06 o 
  10  26   8     2132.14     1864.39     86.12 o 
   0  28   8     8992.74     8901.30    379.69 o 
   2  28   8     2730.70     2712.91     83.58 o 
   4  28   8     2270.12     2358.91    117.56 o 
   6  28   8     1048.17      923.48     77.39 o 
   8  28   8     1697.81     1564.44     95.16 o 
   2  30   8     1413.96     1328.84     86.33 o 
   4  30   8     2606.99     2531.06    116.50 o 
   6  30   8      548.91      605.21     80.94 o 
   1   1   9     3945.63     4307.41     63.76 o 
   3   1   9     9092.98     8993.77    133.44 o 
   5   1   9      327.51      456.28     54.15 o 
   7   1   9     1765.12     1849.21     54.83 o 
   9   1   9      117.43      249.94     58.06 o 
  11   1   9     2969.00     3111.23     59.65 o 
  13   1   9      141.40      235.10     62.58 o 
  15   1   9     2371.54     2278.81     65.38 o 
   1   3   9      373.72      509.91     53.80 o 
   3   3   9     5398.38     5351.19     90.07 o 
   5   3   9     3221.33     3328.43     83.04 o 
   7   3   9     7625.98     7550.11    153.38 o 
   9   3   9     2304.85     2412.51     71.14 o 
  11   3   9     1599.37     1573.71     59.44 o 
  13   3   9     1896.80     1904.28     61.63 o 
  15   3   9     3238.35     3260.77     65.41 o 
   1   5   9      489.20      493.99     52.54 o 
   3   5   9     2936.57     3218.45     83.03 o 
   5   5   9     2698.56     2881.26     56.09 o 
   7   5   9     2198.14     2148.82     84.90 o 
   9   5   9     5706.97     5953.18     64.27 o 
  11   5   9     3355.02     3515.36     67.83 o 
  13   5   9     2441.70     2316.36     61.97 o 
  15   5   9      606.56      648.25     65.96 o 
   1   7   9     2284.13     2358.54     71.39 o 
   3   7   9     5434.92     5544.04     58.21 o 
   5   7   9     6869.86     6983.71     96.22 o 
   7   7   9       55.62       98.11     54.14 o 
   9   7   9     6074.71     6230.41    110.09 o 
  11   7   9     6240.54     6036.91     80.81 o 
  13   7   9     3988.00     4116.91     93.23 o 
  15   7   9      788.64      721.75     64.35 o 
   1   9   9    11848.41    12287.71    158.87 o 
   3   9   9     2995.64     2907.67     67.87 o 
   5   9   9     5763.50     5665.72     94.57 o 
   7   9   9     1610.90     1624.56     60.18 o 
   9   9   9     5603.33     5623.67     65.99 o 
  11   9   9      715.12      776.23     60.42 o 
  13   9   9     2383.01     2100.60     61.31 o 
  15   9   9      696.71      631.40     68.87 o 
   1  11   9     9805.71    10028.98    160.62 o 
   3  11   9     4437.69     4508.31     74.84 o 
   5  11   9    10407.81    10515.94    148.76 o 
   7  11   9      539.11      706.71     54.85 o 
   9  11   9     4591.42     4699.45     63.84 o 
  11  11   9       54.15       95.71     57.37 o 
  13  11   9     2044.56     2005.18     63.18 o 
  15  11   9      133.26      244.13     67.63 o 
   1  13   9     2415.47     2652.92     80.76 o 
   3  13   9     2227.77     2454.36     59.27 o 
   5  13   9     7995.97     8221.01    130.85 o 
   7  13   9     1392.55     1483.91     59.75 o 
   9  13   9     5179.56     5173.14     82.01 o 
  11  13   9     1950.99     1833.19     62.14 o 
  13  13   9     2481.87     2515.24     66.10 o 
   1  15   9     1383.43     1495.66     56.49 o 
   3  15   9       30.72       82.73     57.15 o 
   5  15   9     2615.28     2658.11     59.32 o 
   7  15   9     3602.37     3548.75     61.56 o 
   9  15   9     5054.59     5169.89     79.56 o 
  11  15   9      129.22      240.54     63.15 o 
  13  15   9     1238.29     1113.56     66.79 o 
   1  17   9     3514.04     3532.62     93.91 o 
   3  17   9     1500.44     1513.58     64.69 o 
   5  17   9      212.87      264.99     64.59 o 
   7  17   9     2352.44     2336.76     67.92 o 
   9  17   9     1284.46     1264.14     66.78 o 
  11  17   9     3225.36     3129.38     66.52 o 
  13  17   9     4903.77     4425.20     98.11 o 
   1  19   9     2911.46     2836.81     75.55 o 
   3  19   9     5656.86     5735.99    185.05 o 
   5  19   9      427.37      466.03     66.91 o 
   7  19   9     2901.84     3022.06     84.68 o 
   9  19   9      871.25      958.60     67.72 o 
  11  19   9     3355.52     3319.83     76.78 o 
   1  21   9     3873.78     3867.71     78.08 o 
   3  21   9      933.35     1088.58     75.82 o 
   5  21   9      660.27      745.78     78.14 o 
   7  21   9     6256.30     5864.76    115.33 o 
   9  21   9     1077.54     1065.87     71.82 o 
   1  23   9     4096.83     4221.09    102.37 o 
   3  23   9     2900.62     2663.54     81.03 o 
   5  23   9     1203.73     1239.30     80.63 o 
   7  23   9     2320.66     2307.19     82.09 o 
   1  25   9      752.51      901.61     89.35 o 
   3  25   9     3654.04     3667.74     86.01 o 
   5  25   9     1875.83     1891.48     84.24 o 
   1  27   9     1913.38     1731.70     91.34 o 
   2   0  10     1897.78     1799.20     87.79 o 
   6   0  10     4282.65     4407.50    123.46 o 
  10   0  10     6200.90     5651.05    106.43 o 
   0   2  10     5156.72     5492.22     99.26 o 
   2   2  10      801.67     1009.65     57.15 o 
   4   2  10     5713.78     5937.07     91.99 o 
   6   2  10     5364.42     5695.91    109.71 o 
   8   2  10     1265.94     1245.12     61.76 o 
  10   2  10     1495.16     1419.05     64.38 o 
  12   2  10      919.46      979.08     67.40 o 
   2   4  10      631.20      744.16     56.82 o 
   4   4  10      228.76      288.36     56.23 o 
   6   4  10     3564.57     3436.90     60.50 o 
   8   4  10      561.78      558.82     60.79 o 
  10   4  10     1374.13     1550.54     80.62 o 
  12   4  10     1693.75     1525.21     67.53 o 
   0   6  10     4506.00     4592.81     83.18 o 
   2   6  10     6931.52     6937.50     92.57 o 
   4   6  10     9857.44    10139.00    163.17 o 
   6   6  10     1657.51     1764.51     59.83 o 
   8   6  10     2459.19     2558.85     60.04 o 
  10   6  10     1168.63     1204.96     63.09 o 
  12   6  10     1279.59     1194.81     66.31 o 
   2   8  10      574.64      585.55     57.71 o 
   4   8  10     2724.18     2811.93     61.13 o 
   6   8  10     1069.91     1190.97     59.19 o 
   8   8  10     5212.71     5186.58     88.64 o 
  10   8  10      616.96      569.44     65.25 o 
   0  10  10      322.96      542.79     81.89 o 
   2  10  10     2271.74     2205.34     62.27 o 
   4  10  10      359.55      490.98     59.63 o 
   6  10  10     2261.73     2103.37     63.08 o 
   8  10  10     1033.73     1147.87     63.95 o 
  10  10  10      591.48      637.05     66.66 o 
   2  12  10      429.79      536.29     59.34 o 
   4  12  10     4083.53     4182.98     64.14 o 
   6  12  10      314.04      325.30     61.87 o 
   8  12  10     5340.28     5057.19     68.11 o 
  10  12  10     1135.20     1050.08     68.41 o 
   0  14  10     2807.30     2902.30     87.83 o 
   2  14  10     6196.51     5936.75    121.72 o 
   4  14  10     4425.62     4133.08     70.65 o 
   6  14  10     1526.38     1578.44     62.68 o 
   8  14  10     2810.04     2846.89     80.32 o 
   2  16  10      284.78      257.21     64.22 o 
   4  16  10      225.85      221.32     63.03 o 
   6  16  10      272.99      288.00     64.71 o 
   8  16  10      649.05      499.43    109.72 o 
   0  18  10     2406.72     2233.64     98.33 o 
   2  18  10     5104.96     4925.01     95.58 o 
   4  18  10     4082.85     3891.57    111.48 o 
   6  18  10     1845.20     1774.11     68.93 o 
   2  20  10       82.21      214.22     66.84 o 
   1   1  11     2694.11     2579.16     66.83 o 
   3   1  11     3214.15     3148.14     66.39 o 
   5   1  11      915.89      905.00     65.26 o 
   1   3  11      101.23       27.14     60.92 o 
   3   3  11     2761.20     2871.36     68.90 o 
   5   3  11     1071.95      991.56     64.17 o 
   1   5  11      694.72      659.13     63.70 o 
   3   5  11     3913.58     3612.23    106.63 o 
   1   7  11     1347.74     1121.89     62.81 o 
   3   7  11      256.15      370.14     66.59 o 
   1   9  11     2366.01     2069.68    225.82 o 
                                                 
